# Supplementary material for: Oxo-Rhenium-Mediated Allylation of Furanoside Derivatives: A Computational Study on the Mechanism and the Stereoselectivity
Source: J Org Chem. 2022 Jul 12;87(15):9497–506. doi: 10.1021/acs.joc.2c00393 (PMC9361356; doi:10.1021/acs.joc.2c00393)
Supplement: Supplementary file 2 — jo2c00393_si_002.xyz [file jo2c00393_si_002.xyz]

49
A (Chart 1 - B3LYP/6-311+g(d,p)&6-311+g(2df,p)&LanL2DZ), el. energy  = -3125.067690 a.u.
 C                  2.11756900   -0.10539000    1.66821100
 C                  2.91968300    0.82043300    2.34575800
 C                  1.70515800   -1.27760900    2.31991300
 C                  3.31183200    0.57372700    3.66025800
 H                  3.23883300    1.73135200    1.85463600
 C                  2.10006300   -1.51606000    3.63169700
 H                  1.06371300   -1.98884200    1.81284600
 C                  2.90393500   -0.59369100    4.30167900
 H                  3.93221000    1.29437100    4.18074000
 H                  1.76954900   -2.41785700    4.13350700
 H                  3.20728100   -0.78310600    5.32535400
 C                  2.27499900   -1.15649300   -1.04311200
 C                  1.64217400   -1.50352500   -2.24311000
 C                  3.46298600   -1.79944800   -0.66928100
 C                  2.20053000   -2.48157800   -3.06139100
 H                  0.70489400   -1.03655000   -2.51883200
 C                  4.01803700   -2.77241600   -1.49688900
 H                  3.94665700   -1.55489300    0.26893200
 C                  3.38784500   -3.11212500   -2.69328300
 H                  1.69768400   -2.75841400   -3.98061000
 H                  4.93389200   -3.27151200   -1.20157900
 H                  3.81640700   -3.87642500   -3.33199800
 C                  2.28205700    1.73719700   -0.60593900
 C                  3.55625200    1.80158600   -1.18215700
 C                  1.53619100    2.91179900   -0.44697900
 C                  4.08042400    3.02780100   -1.58516100
 H                  4.13588800    0.89817500   -1.32979200
 C                  2.06497100    4.13518900   -0.85101900
 H                  0.54165800    2.86258800   -0.02196900
 C                  3.33737000    4.19519300   -1.41756700
 H                  5.06541000    3.06922600   -2.03578000
 H                  1.48112500    5.04024300   -0.72753000
 H                  3.74592000    5.14801700   -1.73487900
 P                  1.56508900    0.16811200   -0.03521900
 O                  0.05771600    0.25838500   -0.16741700
 Re                -2.02509400   -0.46267800    0.00032800
 Cl                -1.84932500   -0.55586600   -2.40281900
 Cl                -1.60273700   -0.25905000    2.35146600
 O                 -3.67574900   -0.70763700    0.08758800
 Cl                -1.12898500   -2.63399800    0.09407600
 S                 -2.36178800    1.99245100   -0.10842500
 C                 -3.48205200    2.40038600    1.26394100
 H                 -4.39249100    1.80694000    1.18441700
 H                 -2.95845900    2.14555400    2.18319000
 H                 -3.70433100    3.46741500    1.22759900
 C                 -3.45901200    2.31866400   -1.52051100
 H                 -3.67242700    3.38764300   -1.55549000
 H                 -2.92703800    2.00042700   -2.41455200
 H                 -4.37607000    1.73929500   -1.41774600
17
Cu(OTf)2 (Chart 1 - UB3LYP/6-311+g(d,p)&6-311+g(2df,p)&LanL2DZ), el. energy  = -2119.540246 a.u.
 Cu                 0.00000000    0.75405500    0.00002700
 O                 -1.65344800    0.76148000   -1.17398000
 O                  1.65341300    0.76149100   -1.17403700
 S                 -2.58716900    0.69658100   -0.00006900
 S                  2.58717000    0.69658200   -0.00015500
 O                  3.72687900    1.54994800   -0.00034900
 O                  1.65357800    0.76180800    1.17384600
 O                 -3.72687900    1.54994600   -0.00023200
 O                 -1.65354300    0.76180400    1.17390400
 C                 -3.21408700   -1.07073900    0.00015700
 C                  3.21408600   -1.07073900    0.00004900
 F                 -2.16994300   -1.90698100    0.00031900
 F                 -3.94835800   -1.28225000   -1.08701200
 F                 -3.94844900   -1.28194000    1.08732400
 F                  3.94832100   -1.28225400   -1.08714300
 F                  3.94848400   -1.28194300    1.08719200
 F                  2.16994400   -1.90698200    0.00024700
66
A + Cu(OTf)2 Adduct (Chart 1 - UB3LYP/6-311+g(d,p)&6-311+g(2df,p)&LanL2DZ), el. energy  = -5244.645526 a.u.
 C                  3.50452800   -0.42018900    2.37564600
 C                  3.40791200   -0.32877900    3.77068000
 C                  4.55995700   -1.13555200    1.79561300
 C                  4.36309300   -0.94364500    4.57544600
 H                  2.58703400    0.20969000    4.22864700
 C                  5.50879400   -1.75092700    2.60762000
 H                  4.63786600   -1.21821200    0.71955000
 C                  5.41262500   -1.65442100    3.99494600
 H                  4.28195300   -0.87406700    5.65384400
 H                  6.31941700   -2.30977700    2.15486000
 H                  6.15149700   -2.13797000    4.62378600
 C                  2.88214900    2.07495600    0.94286600
 C                  2.06413700    2.91620000    0.17205900
 C                  4.13748600    2.52045200    1.37848900
 C                  2.50339400    4.19613900   -0.14888800
 H                  1.08806900    2.58779100   -0.16521200
 C                  4.56964300    3.80106900    1.04484100
 H                  4.77263900    1.87602700    1.97310800
 C                  3.75397700    4.63677200    0.28337000
 H                  1.86077700    4.84759200   -0.72840200
 H                  5.54084200    4.14484800    1.38115100
 H                  4.09170800    5.63531800    0.02984900
 C                  0.74337800    0.50193700    2.23167900
 C                  0.27286300    1.69790800    2.78677200
 C                  0.02263600   -0.68849800    2.41658400
 C                 -0.91276700    1.69970200    3.51902600
 H                  0.80885200    2.62605900    2.63791900
 C                 -1.16406500   -0.67747600    3.13931800
 H                  0.37983500   -1.61853500    1.99011700
 C                 -1.62851800    0.51740300    3.69310200
 H                 -1.28243300    2.63039800    3.93225000
 H                 -1.73634200   -1.59039200    3.24528100
 H                 -2.55725400    0.52380300    4.25222000
 P                  2.29463900    0.41815800    1.32518900
 O                  2.11206600   -0.38888400    0.02515800
 Re                 2.04745000   -1.40670600   -1.77977400
 Cl                 1.77793600    0.68850000   -2.71054600
 Cl                 2.22768000   -3.28094800   -0.38727400
 O                  1.69528100   -2.28064600   -3.17030100
 Cl                 4.35421700   -1.23631600   -1.95173000
 S                 -0.45626900   -1.44425200   -1.22259100
 C                 -0.96597400   -3.14837300   -1.60550900
 H                 -0.63693500   -3.42330600   -2.60683700
 H                 -0.52082500   -3.80169800   -0.85930800
 H                 -2.05146700   -3.15925800   -1.51540700
 C                 -1.30062600   -0.56051500   -2.56739200
 H                 -2.36156700   -0.77183600   -2.43192800
 H                 -1.10952500    0.49948100   -2.42128200
 H                 -0.94238700   -0.90658400   -3.53587200
 Cu                -3.78892300    1.05134500    0.81207400
 O                 -3.23055100    2.84172300    0.43676600
 O                 -3.86903300   -1.79398800   -0.82785700
 S                 -1.95454100    3.26968000   -0.21131600
 S                 -4.08875100   -1.96950300    0.59791700
 O                 -3.14488900   -2.80294500    1.30795800
 O                 -4.40612900   -0.69178900    1.30618100
 O                 -1.17585100    2.15508100   -0.73084900
 O                 -1.24498700    4.28076400    0.53257300
 C                 -2.59477500    4.14229800   -1.73556200
 C                 -5.72989600   -2.85232100    0.73282900
 F                 -3.38134200    5.17185300   -1.40901000
 F                 -3.29840300    3.29396400   -2.50264300
 F                 -1.56397700    4.60636400   -2.46024700
 F                 -5.65030500   -4.04824600    0.13242900
 F                 -6.06162000   -3.04194700    2.01565400
 F                 -6.69906300   -2.14343100    0.14122000 
66
TS-AB (Chart 1 - UB3LYP/6-311+g(d,p)&6-311+g(2df,p)&LanL2DZ), im. frequency -47.70, el. energy  = -5244.619712 a.u.
 C                  3.63207800   -0.09177500    2.23672400
 C                  3.51689900   -0.45298300    3.58399000
 C                  4.86931900   -0.20883000    1.58626400
 C                  4.63045500   -0.93146900    4.27187200
 H                  2.56664300   -0.36751800    4.09595000
 C                  5.97361300   -0.69253500    2.27750200
 H                  4.96997600    0.06643400    0.54304200
 C                  5.85526400   -1.05335300    3.62015900
 H                  4.53667300   -1.21336500    5.31401200
 H                  6.92463400   -0.79179100    1.76794600
 H                  6.71803700   -1.43204700    4.15605100
 C                  2.51534300    2.35680600    1.11329300
 C                  2.01422700    3.00965600   -0.01943300
 C                  3.19679700    3.08063700    2.10328800
 C                  2.19354900    4.38363000   -0.15476500
 H                  1.48210200    2.45997600   -0.78309700
 C                  3.36845000    4.45289700    1.95785500
 H                  3.59690400    2.57838800    2.97603500
 C                  2.86747500    5.10308300    0.82922300
 H                  1.79701900    4.88691000   -1.02800600
 H                  3.89561200    5.01292200    2.72129100
 H                  3.00303800    6.17298600    0.71904800
 C                  0.70821500    0.27672000    2.18867100
 C                 -0.13388700    1.33256400    2.55743600
 C                  0.34065300   -1.05063600    2.47583700
 C                 -1.33534400    1.06213800    3.21237400
 H                  0.12062900    2.35693200    2.31952800
 C                 -0.85549300   -1.30777700    3.13327700
 H                  0.97856100   -1.87322700    2.17427500
 C                 -1.69236600   -0.25192800    3.50355500
 H                 -1.99151400    1.88305500    3.47414900
 H                 -1.14806000   -2.32992200    3.33948800
 H                 -2.63071300   -0.46067100    4.00386400
 P                  2.24375700    0.59047100    1.30771100
 O                  2.18763500   -0.03054200   -0.10845500
 Re                 2.35250700   -1.36944300   -1.60766200
 Cl                 2.29378500    0.54266400   -2.96924000
 Cl                 2.65176000   -2.90511400    0.15291300
 O                  1.50098600   -2.41200500   -2.60483100
 Cl                 4.52728100   -1.59692900   -2.17970600
 S                 -0.99566700   -0.89581700   -1.47463200
 C                 -1.53851200   -2.58090500   -1.89031100
 H                 -0.87105300   -2.97414500   -2.65580300
 H                 -1.46276200   -3.17874300   -0.98346500
 H                 -2.57198600   -2.56028000   -2.23280700
 C                 -1.27726800   -0.03705700   -3.05044300
 H                 -2.31127600   -0.18053600   -3.36323300
 H                 -1.06962300    1.01588400   -2.87282100
 H                 -0.58550400   -0.44255900   -3.78898800
 Cu                -2.75483600   -0.09850600   -0.01794400
 O                 -3.00725100    1.80371500   -0.20511700
 O                 -4.80831800   -1.94938500   -1.00268800
 S                 -2.09358400    2.98022500   -0.39211200
 S                 -4.43655300   -2.51524400    0.28090700
 O                 -4.29796700   -3.94010500    0.40865400
 O                 -3.26605600   -1.76416800    0.87560400
 O                 -0.97476100    2.67523000   -1.26341800
 O                 -1.82032900    3.68710700    0.83378400
 C                 -3.20255400    4.10625900   -1.39006200
 C                 -5.81409800   -2.03499400    1.45365500
 F                 -4.30951200    4.41135300   -0.70827800
 F                 -3.55484200    3.51532600   -2.54072900
 F                 -2.54782200    5.23884300   -1.67698900
 F                 -6.96558000   -2.58928300    1.06875000
 F                 -5.53463200   -2.44252400    2.69942800
 F                 -5.96373100   -0.70012600    1.47123900
26
Cu(OTf)2·DMS (Chart 1 - UB3LYP/6-311+g(d,p)&6-311+g(2df,p)&LanL2DZ), el. energy  = -2597.645107 a.u.
 Cu                 0.07878700    0.82901700   -0.59174900
 O                  2.03659100    1.22128600   -0.18871500
 O                 -1.46664100   -0.14947500    1.35421300
 S                  2.54713500   -0.07956200   -0.75131600
 S                 -2.36541400   -0.37224100    0.22826000
 O                 -3.74135200    0.02280200    0.34865900
 O                 -1.70692800    0.15371400   -1.03154800
 O                  3.70125000   -0.00795200   -1.58797300
 O                  1.33041800   -0.75541600   -1.26737800
 C                  3.04706000   -1.05924300    0.76576000
 C                 -2.38301600   -2.22197100   -0.06034900
 F                  2.02599900   -1.11874100    1.62427000
 F                  4.08296900   -0.46444800    1.36011400
 F                  3.39308800   -2.29297200    0.40538400
 F                 -2.93498000   -2.82773400    0.99430300
 F                 -3.09504800   -2.51125900   -1.15138800
 F                 -1.13720300   -2.67588000   -0.21953100
 S                 -0.49219800    3.07021900   -0.08705200
 C                 -2.29762700    3.24092700   -0.19633300
 H                 -2.56991900    3.09096800   -1.23998500
 H                 -2.80336100    2.50235000    0.42225000
 H                 -2.55854100    4.25365400    0.11350500
 C                 -0.22485100    3.06485100    1.71358800
 H                  0.84366600    2.92149800    1.87045000
 H                 -0.53000800    4.03366500    2.11032600
 H                 -0.78855900    2.25396800    2.17349000
40
B (Chart 1 - B3LYP/6-311+g(d,p)&6-311+g(2df,p)&LanL2DZ), el. energy  = -2646.976030 a.u.
 C                  2.05249900   -0.47150400    1.63246600
 C                  3.35206800   -0.12019600    2.01882900
 C                  1.24650500   -1.22462500    2.49785900
 C                  3.84298800   -0.52660900    3.25744700
 H                  3.97616900    0.47870700    1.36661300
 C                  1.74411200   -1.62404800    3.73483100
 H                  0.23822500   -1.49137100    2.20499900
 C                  3.04059100   -1.27808200    4.11422100
 H                  4.84718000   -0.24814100    3.55537000
 H                  1.11584600   -2.20097000    4.40333300
 H                  3.42282600   -1.58769600    5.08034800
 C                  1.61814300   -1.31657500   -1.16073200
 C                  1.03119900   -1.18293100   -2.42832700
 C                  2.34359000   -2.47123500   -0.84839800
 C                  1.17181200   -2.19770800   -3.36818400
 H                  0.45447600   -0.29899000   -2.67626700
 C                  2.48532700   -3.48163100   -1.79770400
 H                  2.78615300   -2.58944400    0.13305500
 C                  1.90012000   -3.34585800   -3.05440200
 H                  0.70731400   -2.09583200   -4.34190700
 H                  3.04424400   -4.37672200   -1.55061700
 H                  2.00483100   -4.13659000   -3.78855900
 C                  2.28136800    1.46692400   -0.56599400
 C                  3.45638200    1.34402600   -1.31784000
 C                  1.78695700    2.73686300   -0.24024000
 C                  4.13967700    2.48564500   -1.72969300
 H                  3.83020900    0.36465000   -1.59400200
 C                  2.47456200    3.87297700   -0.65895800
 H                  0.86394800    2.82797300    0.32077600
 C                  3.65003300    3.74860800   -1.39879100
 H                  5.04607900    2.38881200   -2.31607400
 H                  2.08727300    4.85477700   -0.41279400
 H                  4.17993600    4.63609700   -1.72579900
 P                  1.37421600    0.02090300    0.03043000
 O                 -0.08312100    0.42265100    0.18109800
 Re                -2.13466600    0.22056100   -0.14977700
 Cl                -1.80744900   -2.00348300    0.42485300
 Cl                -2.20974100    2.14467300    1.12690500
 O                 -2.20538400    0.49759200   -1.79479600
 Cl                -4.36619700   -0.09572200    0.38410000
17
1 (Chart 1 - B3LYP/6-311+g(d,p)), el. energy  = -347.085720 a.u.
 C                  0.30197800   -0.30515000    0.61765200
 C                 -1.41503900    1.07269700   -0.19186900
 C                 -1.71224300   -0.36704600   -0.64315000
 C                 -0.89848100   -1.20686300    0.35567600
 H                  0.77814700   -0.43835800    1.59674600
 H                 -2.20436200    1.47806800    0.44865400
 H                 -1.26393700    1.75680000   -1.03065400
 H                 -2.77944800   -0.59418900   -0.62086100
 H                 -1.34734900   -0.53674500   -1.65765500
 H                 -1.44944800   -1.35036800    1.28912000
 H                 -0.59763700   -2.18048000   -0.03000500
 O                 -0.20563600    1.01719000    0.59672400
 O                  1.25156300   -0.53156700   -0.40242700
 C                  2.43308900    0.24907500   -0.27245300
 H                  2.21312500    1.31872000   -0.33802700
 H                  2.93482200    0.04541200    0.68351400
 H                  3.09284700   -0.04012700   -1.09035100
57
TS-1 (Chart 1 - B3LYP/6-311+g(d,p)&6-311+g(2df,p)&LanL2DZ), im. frequency -49.37, el. energy  = -2994.057280 a.u.
 C                  2.96106900   -0.41348000   -0.64542000
 C                  4.23404800   -0.38248200   -0.06264900
 C                  2.70598600   -1.27435900   -1.72421600
 C                  5.24548300   -1.20247000   -0.55859500
 H                  4.43589600    0.26916300    0.77832600
 C                  3.72145700   -2.09168300   -2.20963000
 H                  1.71906100   -1.31654800   -2.17100800
 C                  4.98985600   -2.05522200   -1.63025600
 H                  6.22809800   -1.17936800   -0.10187500
 H                  3.51748100   -2.76288200   -3.03547100
 H                  5.77657900   -2.69732800   -2.00998600
 C                  1.28534100    1.91733300   -1.25437500
 C                  0.01739300    2.51314200   -1.27615000
 C                  2.28560700    2.35975200   -2.12869500
 C                 -0.23334300    3.55537800   -2.16399100
 H                 -0.76838000    2.14740300   -0.62400500
 C                  2.02333700    3.40255700   -3.01411100
 H                  3.26043400    1.88624300   -2.12980000
 C                  0.76564700    4.00240200   -3.02847300
 H                 -1.21432000    4.01531500   -2.18818700
 H                  2.79662100    3.73848500   -3.69519300
 H                  0.56034300    4.81184900   -3.71991200
 C                  2.14975000    1.42077500    1.49880900
 C                  2.75080900    2.68584100    1.50328100
 C                  1.97421300    0.72484400    2.70310300
 C                  3.18072500    3.24643600    2.70373500
 H                  2.87417800    3.23781300    0.57922400
 C                  2.40507500    1.29449600    3.89848000
 H                  1.48555000   -0.24307700    2.70607700
 C                  3.01012800    2.55079500    3.89995300
 H                  3.64051200    4.22796500    2.70468400
 H                  2.26149100    0.75662600    4.82839300
 H                  3.34137000    2.99147300    4.83354300
 P                  1.61480300    0.62665400   -0.03672900
 O                  0.37215600   -0.20232600    0.25448900
 Re                -1.09596300   -1.64906700    0.10567900
 Cl                -0.98795000   -1.09315700   -2.21507600
 Cl                -0.43623400   -2.08915700    2.34897300
 O                 -2.74639800   -1.82593100    0.27072400
 Cl                -0.27449100   -3.70089500   -0.43806200
 C                 -3.85434500    0.99019300    0.57388200
 C                 -4.78155500    3.02454800   -0.16225500
 C                 -4.20247500    2.30557600   -1.38572600
 C                 -4.14100000    0.84437700   -0.91579600
 H                 -4.25449000    0.18614100    1.19734200
 H                 -5.86987000    3.12876600   -0.22466200
 H                 -4.34970500    4.01469500    0.00544000
 H                 -4.81863900    2.44000000   -2.27633300
 H                 -3.19840800    2.66905100   -1.61268500
 H                 -5.11167500    0.35550300   -1.03528600
 H                 -3.39055100    0.24820100   -1.43037500
 O                 -4.48549000    2.18984600    0.97819600
 O                 -2.43864900    1.05241700    0.78468400
 C                 -2.10369900    1.32833400    2.15064300
 H                 -1.01939900    1.28417100    2.22500300
 H                 -2.46328100    2.31749000    2.44218900
 H                 -2.53623900    0.57304800    2.81635500
57
2 (Chart 1 - B3LYP/6-311+g(d,p)&6-311+g(2df,p)&LanL2DZ), el. energy  = -2994.061835 a.u.
 C                  2.78952200   -0.70252600   -0.88952500
 C                  4.01884000   -1.13167500   -0.37434400
 C                  2.35245100   -1.17287400   -2.13738100
 C                  4.80899100   -2.01608600   -1.10567500
 H                  4.35921600   -0.78450800    0.59326100
 C                  3.14647600   -2.05773700   -2.85850700
 H                  1.38924000   -0.86935700   -2.53086700
 C                  4.37418900   -2.47710500   -2.34636700
 H                  5.75860200   -2.34783200   -0.70196700
 H                  2.79878700   -2.42897100   -3.81530800
 H                  4.98776500   -3.17000100   -2.91119600
 C                  1.61091500    1.96677400   -0.95774200
 C                  0.42137500    2.70349800   -0.91607100
 C                  2.69082700    2.42923600   -1.72029700
 C                  0.32348100    3.90016400   -1.62089300
 H                 -0.42693800    2.32229400   -0.36148800
 C                  2.58648500    3.62849200   -2.42064200
 H                  3.60431900    1.84910000   -1.78439500
 C                  1.40430200    4.36545200   -2.36837000
 H                 -0.60138300    4.46492600   -1.59622200
 H                  3.42216400    3.98004600   -3.01469800
 H                  1.32170000    5.29527500   -2.91976200
 C                  2.52069600    0.83302600    1.59773700
 C                  3.42719800    1.89063400    1.74245900
 C                  2.21568500    0.01973000    2.69822500
 C                  4.03017700    2.12680500    2.97557300
 H                  3.65626700    2.53678100    0.90354300
 C                  2.82256600    0.26395700    3.92813000
 H                  1.49717100   -0.78596100    2.59615800
 C                  3.73023300    1.31279600    4.06733600
 H                  4.72719900    2.94976900    3.08453800
 H                  2.58035700   -0.36501500    4.77694400
 H                  4.19818200    1.50114300    5.02709100
 P                  1.72622800    0.44486600    0.01521900
 O                  0.34509100   -0.11710000    0.29621400
 Re                -1.42694000   -1.31130900    0.03379700
 Cl                -1.31187700   -0.38430200   -2.18140200
 Cl                -0.89297700   -2.03409000    2.25389800
 O                 -3.01526200   -1.83171200    0.01971000
 Cl                -0.27142500   -3.14088500   -0.74376200
 C                 -3.77475800    0.95750300    0.70004200
 C                 -4.22135300    3.17088200    0.07327700
 C                 -3.98201000    2.36739000   -1.20988600
 C                 -4.22672300    0.92258400   -0.75158300
 H                 -4.24027800    0.21788300    1.35347600
 H                 -5.22965500    3.58956200    0.12785500
 H                 -3.50073600    3.97823600    0.22559600
 H                 -4.65110300    2.66990100   -2.01663600
 H                 -2.95536500    2.47446900   -1.56451300
 H                 -5.29482700    0.68637000   -0.74786400
 H                 -3.71367200    0.18612100   -1.35994600
 O                 -4.09605600    2.22853500    1.17069900
 O                 -2.31203000    0.73806700    0.81769600
 C                 -1.84596500    1.11485900    2.14121300
 H                 -0.78518900    0.89784500    2.17179400
 H                 -2.03536800    2.17498800    2.29610100
 H                 -2.35821800    0.52280300    2.90212900
57
TS-2 (Chart 1 - B3LYP/6-311+g(d,p)&6-311+g(2df,p)&LanL2DZ), im. frequency -77.21, el. energy  = -2994.017356 a.u.
 C                 -2.66832100    0.00864500    1.57370100
 C                 -3.99823700   -0.41519300    1.68516200
 C                 -1.89794200    0.19407500    2.72831300
 C                 -4.55711100   -0.63783200    2.94191000
 H                 -4.59321300   -0.59196700    0.79668000
 C                 -2.46200600   -0.03380700    3.97990600
 H                 -0.85768400    0.48383800    2.64682800
 C                 -3.78999300   -0.44436100    4.08928400
 H                 -5.58481100   -0.97363700    3.02235100
 H                 -1.85653400    0.09558300    4.86954500
 H                 -4.22277300   -0.62612200    5.06686000
 C                 -2.22035900    2.16585600   -0.33504000
 C                 -1.14737800    2.93276500   -0.80239900
 C                 -3.45721500    2.77694100   -0.09391800
 C                 -1.31996500    4.29478200   -1.04417100
 H                 -0.18564600    2.45711900   -0.95263400
 C                 -3.62387100    4.13737400   -0.33821000
 H                 -4.28769900    2.19988900    0.29708300
 C                 -2.55580200    4.89680400   -0.81674700
 H                 -0.48613800    4.88671300   -1.40479200
 H                 -4.58277900    4.60579100   -0.14743300
 H                 -2.68646300    5.95699700   -1.00328900
 C                 -2.83208100   -0.56170800   -1.28279300
 C                 -3.60614700    0.03565700   -2.28392000
 C                 -2.69632100   -1.95783200   -1.24621600
 C                 -4.25359100   -0.75625100   -3.23102600
 H                 -3.70196900    1.11336300   -2.33247700
 C                 -3.34466800   -2.74063800   -2.19565000
 H                 -2.06728600   -2.42514900   -0.49651400
 C                 -4.12563100   -2.14285500   -3.18484800
 H                 -4.85122600   -0.28883500   -4.00549500
 H                 -3.22744800   -3.81770500   -2.16940700
 H                 -4.62644800   -2.75756800   -3.92469600
 P                 -1.92907300    0.39507400   -0.03561700
 O                 -0.44262300    0.15952900   -0.09047600
 Re                 1.49108500   -0.96031800    0.05995200
 Cl                 1.76419700    0.49040400    2.02614300
 Cl                 0.77364100   -2.05132400   -1.91429300
 O                  2.96225800   -1.76101200    0.26183300
 Cl                 0.12712200   -2.47208200    1.33457800
 C                  4.94056500    0.20405300   -0.21138900
 C                  4.82033400    2.40632200   -0.71292600
 C                  5.12992700    2.31839900    0.78038000
 C                  4.83375200    0.83670100    1.08562300
 H                  4.95379900   -0.85834700   -0.43065200
 H                  5.48896600    3.01712600   -1.31364800
 H                  3.77485900    2.62084800   -0.92643000
 H                  6.17312100    2.56741200    0.98637200
 H                  4.48804700    2.98404000    1.35625600
 H                  5.43512400    0.34706200    1.85386400
 H                  3.76270200    0.70084300    1.42141200
 O                  5.00459300    1.00047200   -1.19982000
 O                  2.08764700    0.64972400   -0.95746300
 C                  1.97043900    0.80945700   -2.35877200
 H                  0.93060800    0.72801600   -2.69098900
 H                  2.33566000    1.81266600   -2.62133200
 H                  2.55039600    0.06695500   -2.91900700
57
C + 3 Adduct (Chart 1 - B3LYP/6-311+g(d,p)&6-311+g(2df,p)&LanL2DZ), el. energy  = -2994.035333 a.u.
 C                 -2.59847200    0.46875800    1.59620400
 C                 -3.78034500   -0.11177000    2.07188000
 C                 -1.83873900    1.29848600    2.43437400
 C                 -4.20555000    0.14399300    3.37402100
 H                 -4.36461800   -0.76574800    1.43638300
 C                 -2.27003200    1.54564300    3.73279300
 H                 -0.90643400    1.72561900    2.08363500
 C                 -3.45207100    0.97266200    4.20237500
 H                 -5.11885400   -0.31041800    3.74040700
 H                 -1.67408100    2.17578800    4.38243600
 H                 -3.78062400    1.16561300    5.21754400
 C                 -2.15795100    1.73812300   -0.99986400
 C                 -1.18054100    2.04903300   -1.95340400
 C                 -3.22788600    2.61526600   -0.77773700
 C                 -1.29201700    3.22524200   -2.69120800
 H                 -0.32483200    1.39740600   -2.08785000
 C                 -3.33311900    3.78536500   -1.52451300
 H                 -3.96606300    2.39776900   -0.01380400
 C                 -2.36681800    4.08788000   -2.48387800
 H                 -0.52879400    3.47285500   -3.41981800
 H                 -4.15939600    4.46463400   -1.34899100
 H                 -2.44554100    5.00345200   -3.05941100
 C                 -3.06770500   -1.06661300   -0.86214100
 C                 -4.21433700   -0.73269900   -1.59248200
 C                 -2.70740500   -2.41175300   -0.70109200
 C                 -5.00285600   -1.73860900   -2.14639500
 H                 -4.48747800    0.30506600   -1.74197000
 C                 -3.50021400   -3.41051900   -1.26031800
 H                 -1.80379300   -2.67192900   -0.16269200
 C                 -4.64818000   -3.07635200   -1.97765200
 H                 -5.88759200   -1.47678000   -2.71530300
 H                 -3.21469900   -4.44904000   -1.13977500
 H                 -5.26107700   -3.85738500   -2.41347800
 P                 -2.01291900    0.18476900   -0.08867300
 O                 -0.58316500   -0.31718400   -0.14725500
 Re                 1.46051700   -0.57141000    0.15949400
 Cl                 1.44577700    1.79204000    0.61157900
 Cl                 1.03957700   -2.82277900   -0.41074000
 O                  3.21122700   -0.71642600    0.50540900
 Cl                 0.81850100   -1.07447000    2.40653300
 C                  4.62102200   -0.43517100    0.25272100
 C                  4.74941700    1.29376000   -1.25007200
 C                  5.34692500    1.87123900    0.03543800
 C                  5.03031700    0.79008800    1.09434400
 H                  5.11091800   -1.37540900    0.50293900
 H                  5.31230100    1.52772900   -2.15294700
 H                  3.70219300    1.57205900   -1.38243000
 H                  6.42591000    2.00394100   -0.07020000
 H                  4.90278400    2.83418900    0.28940100
 H                  5.89477200    0.54527600    1.71263300
 H                  4.21062700    1.07854600    1.75115100
 O                  4.83622300   -0.14617900   -1.07280800
 O                  1.60467700   -0.03686400   -1.70060600
 C                  1.65121600   -0.88156700   -2.83928500
 H                  0.67087600   -1.33524900   -3.02412200
 H                  1.92163400   -0.25880900   -3.69813500
 H                  2.38170800   -1.68606900   -2.72545700
12
3 (Chart 1 - B3LYP/6-311+g(d,p)), el. energy  = -231.632582 a.u.
 C                  1.11433500   -0.44956400   -0.03892000
 C                 -1.16811300   -0.45659300    0.09058700
 C                 -0.74888200    1.00169300   -0.11044500
 C                  0.78769700    0.97787300    0.08225000
 H                  2.10243800   -0.90559900   -0.10040400
 H                 -1.82500600   -0.88179400   -0.66347700
 H                 -1.51532800   -0.71548100    1.08996200
 H                 -0.99920200    1.34358000   -1.11449400
 H                 -1.24066700    1.65712600    0.60639700
 H                  1.36356700    1.57967100   -0.62840800
 H                  1.12341500    1.30565400    1.07976800
 O                  0.13506900   -1.22795100   -0.05127200
13
TMS+ (Chart 2 - B3LYP/6-311+g(d,p)&6-311+g(2df,p)), el. energy  = -409.052141 a.u.
 Si                -0.00029100   -0.00004400   -0.03977600
 C                  0.98411300   -1.54422000    0.00552100
 H                  1.96308000   -1.42235300   -0.46430600
 H                  1.16238500   -1.79990900    1.06156000
 H                  0.45222500   -2.38597800   -0.44407100
 C                 -1.82977400   -0.07993900    0.00529800
 H                 -2.14100800   -0.09432500    1.06142200
 H                 -2.29213200    0.79715100   -0.45371600
 H                 -2.21401800   -0.99331000   -0.45501500
 C                  0.84553700    1.62418400    0.00548800
 H                  0.24217500    2.41621700   -0.44424000
 H                  1.00062400    1.89455200    1.06153900
 H                  1.83148700    1.58842100   -0.46415400
58
C + TMS+ Adduct (Chart 2 - B3LYP/6-311+g(d,p)&6-311+g(2df,p)&LanL2DZ), el. energy  = -3171.505703 a.u.
 C                  3.06449800   -0.74371800   -0.41693400
 C                  4.22746600   -0.30950300   -1.06653700
 C                  2.90196000   -2.09889000   -0.10535000
 C                  5.22899600   -1.22320600   -1.38401200
 H                  4.34607200    0.73191600   -1.34379200
 C                  3.90547400   -3.00682700   -0.43237700
 H                  1.98775300   -2.44566900    0.36007800
 C                  5.06863200   -2.57111800   -1.06477000
 H                  6.12524200   -0.88560600   -1.89181200
 H                  3.76918600   -4.05733500   -0.20395000
 H                  5.84501200   -3.28320000   -1.32130500
 C                  2.20881600    1.11212600    1.69198800
 C                  1.18337900    1.25642500    2.63442900
 C                  3.51799500    1.48407300    2.02244200
 C                  1.46903800    1.78407500    3.89247600
 H                  0.17962200    0.93459300    2.38075000
 C                  3.79487700    2.01263000    3.28021800
 H                  4.32443000    1.34923200    1.31080900
 C                  2.77010400    2.16507600    4.21460800
 H                  0.67507200    1.88895200    4.62304300
 H                  4.80999200    2.29550600    3.53430000
 H                  2.98941600    2.57066700    5.19593400
 C                  1.75088600    1.75453100   -1.15044100
 C                  2.07825500    3.07598200   -0.82775000
 C                  1.36595200    1.43030600   -2.46069800
 C                  2.03196400    4.06521300   -1.80940900
 H                  2.36568400    3.33747200    0.18333200
 C                  1.31867500    2.42403500   -3.43283800
 H                  1.08473600    0.41198400   -2.70965100
 C                  1.65461600    3.73954600   -3.11020400
 H                  2.28791000    5.08751800   -1.55521100
 H                  1.01418200    2.17078700   -4.44175400
 H                  1.61772200    4.51023200   -3.87211900
 P                  1.76954100    0.41867800    0.07370100
 O                  0.42245800   -0.25088700    0.20719000
 Re                -1.41344700   -1.36821600   -0.09655500
 Cl                -0.56497300   -3.28794500    0.87574400
 Cl                -2.08594500    1.03900800   -1.16249000
 O                 -2.93685400   -1.85692400   -0.59339900
 Cl                -0.26305500   -1.95847500   -2.15229700
 O                 -1.81233200   -0.55405300    1.65520600
 C                 -1.88572300   -1.22436900    2.90174300
 H                 -2.52273700   -2.11413600    2.85509700
 H                 -2.31284600   -0.52554500    3.63141100
 H                 -0.89711500   -1.53752900    3.25595800
 Si                -3.64294200    1.97512500   -0.00211900
 C                 -2.82278400    2.67566000    1.51743000
 H                 -3.56614600    3.15365600    2.16459800
 H                 -2.06468300    3.41981600    1.25993200
 H                 -2.34662600    1.85999600    2.06537900
 C                 -4.91638000    0.67416400    0.38321000
 H                 -5.31734500    0.22243500   -0.52692900
 H                 -5.74629800    1.12702400    0.93717200
 H                 -4.48039200   -0.11842600    0.99379500
 C                 -4.29158500    3.30082000   -1.15231200
 H                 -5.08475200    3.86899100   -0.65391800
 H                 -4.71087100    2.86619500   -2.06341300
 H                 -3.50494100    4.00344400   -1.43969500
58
TS-3 (Chart 2 - B3LYP/6-311+g(d,p)&6-311+g(2df,p)&LanL2DZ), im. frequency -97.50, el. energy  = -3171.492486 a.u.
 C                 -2.87812900   -1.04848100    0.08648700
 C                 -3.98501500   -1.00703400    0.94386800
 C                 -2.67662300   -2.16284000   -0.73794500
 C                 -4.88689800   -2.06877100    0.96929500
 H                 -4.13865000   -0.15960700    1.60131600
 C                 -3.57963800   -3.22053600   -0.70357600
 H                 -1.80287700   -2.21876000   -1.37532700
 C                 -4.68519700   -3.17406700    0.14491400
 H                 -5.73822100   -2.03543000    1.63955900
 H                 -3.40964800   -4.08783700   -1.33070800
 H                 -5.38300600   -4.00355200    0.17181100
 C                 -2.31512800    1.37184000   -1.42725600
 C                 -1.36583500    2.02226100   -2.22299200
 C                 -3.67792800    1.52650300   -1.71029400
 C                 -1.77606100    2.82743800   -3.28320400
 H                 -0.31375300    1.88297300   -2.01264500
 C                 -4.08352000    2.33372300   -2.76997600
 H                 -4.42219900    1.00829700   -1.11699200
 C                 -3.13362800    2.98594700   -3.55571200
 H                 -1.03576200    3.32591100   -3.89852800
 H                 -5.13947800    2.44536400   -2.98781600
 H                 -3.45149300    3.60934100   -4.38383300
 C                 -1.88681100    1.31776300    1.48111600
 C                 -2.37967200    2.62745800    1.49028000
 C                 -1.45708000    0.72846400    2.68018500
 C                 -2.44981000    3.33928100    2.68720500
 H                 -2.70742700    3.09562300    0.57021700
 C                 -1.52989700    1.44502800    3.87025000
 H                 -1.05875200   -0.28046700    2.67867100
 C                 -2.02705700    2.74881000    3.87581900
 H                 -2.83155500    4.35389300    2.68765700
 H                 -1.19261800    0.98649600    4.79259300
 H                 -2.08058100    3.30412500    4.80556700
 P                 -1.73353900    0.34734200   -0.04441300
 O                 -0.29612400   -0.04567000   -0.31262400
 Re                 1.56884400   -1.25228700    0.02942400
 Cl                 0.80580300   -2.47655000   -1.84734500
 Cl                 2.00412300    0.51852600    1.60039600
 O                  2.97840600   -2.09571100    0.31830600
 Cl                 0.13862600   -2.54167400    1.42802400
 O                  2.35836800    0.28471700   -1.05468500
 C                  2.51628600    0.21093700   -2.47968000
 H                  3.05738800   -0.69703200   -2.74942400
 H                  3.07261900    1.08049100   -2.83065200
 H                  1.53541200    0.18726600   -2.95680100
 Si                 3.23591100    1.82468500   -0.05299400
 C                  2.29240500    3.09650100   -1.07704100
 H                  2.87592800    4.02246500   -1.10642300
 H                  1.35588300    3.33024300   -0.56062900
 H                  2.05076800    2.80947900   -2.09934500
 C                  4.92665700    1.19822700   -0.59434500
 H                  5.21897600    0.37478700    0.06587700
 H                  5.66833400    1.99251500   -0.46705100
 H                  4.98000600    0.82862200   -1.61806200
 C                  3.70852800    2.89648000    1.45572900
 H                  4.33966700    3.72147000    1.10222200
 H                  4.27961300    2.33595000    2.20067600
 H                  2.83814500    3.33178600    1.95437700
58
D (Chart 2 - B3LYP/6-311+g(d,p)&6-311+g(2df,p)&LanL2DZ), el. energy  = -3171.526996 a.u.
 C                 -2.93344000   -0.78082100   -0.84823600
 C                 -4.26694700   -0.87382000   -0.42440700
 C                 -2.48587500   -1.55932000   -1.92179300
 C                 -5.14774100   -1.72689400   -1.08255900
 H                 -4.61496600   -0.29486100    0.42328500
 C                 -3.37326200   -2.41572700   -2.57059000
 H                 -1.44751300   -1.51968300   -2.22764800
 C                 -4.70116000   -2.49669400   -2.15716800
 H                 -6.17673700   -1.80006400   -0.74964100
 H                 -3.01822200   -3.02757400   -3.39162700
 H                 -5.38649100   -3.16798500   -2.66257100
 C                 -2.03975300    2.01987600   -0.73384100
 C                 -1.13191600    3.02768400   -0.37579000
 C                 -3.08826700    2.31637700   -1.61018200
 C                 -1.28083000    4.31441700   -0.88317900
 H                 -0.31231300    2.80141100    0.29668300
 C                 -3.23043900    3.60685600   -2.11976900
 H                 -3.78971100    1.54444600   -1.90171000
 C                 -2.33088900    4.60549900   -1.75550500
 H                 -0.57926300    5.09052400   -0.59889600
 H                 -4.04292600    3.82806300   -2.80227900
 H                 -2.44406000    5.60841800   -2.15141600
 C                 -2.25127500    0.42745900    1.70626300
 C                 -2.89027200    1.54565500    2.25688300
 C                 -2.00118400   -0.69505300    2.50956400
 C                 -3.27450200    1.54183500    3.59664300
 H                 -3.08879300    2.41941400    1.64885800
 C                 -2.38541300   -0.68954200    3.84603800
 H                 -1.49144000   -1.55938000    2.10118300
 C                 -3.02227700    0.42538200    4.39057900
 H                 -3.76660100    2.41138600    4.01715200
 H                 -2.17711000   -1.55506000    4.46393200
 H                 -3.31774600    0.42488100    5.43387200
 P                 -1.78175700    0.35915000   -0.04304500
 O                 -0.33857600   -0.03759900   -0.28605600
 Re                 1.53915300   -1.17288000   -0.03188800
 Cl                 1.10542000   -1.79154900   -2.31289800
 Cl                 1.39982700   -0.25226100    2.16554700
 O                  3.07213300   -1.82445200    0.03127300
 Cl                 0.27386600   -2.99823300    0.66554600
 O                  2.36696800    0.79108800   -0.71079000
 C                  1.89171200    1.32037200   -1.98009300
 H                  2.49565000    0.92286200   -2.79457100
 H                  1.94799700    2.41013900   -1.96084500
 H                  0.86019600    1.01323400   -2.10867400
 Si                 3.66371900    1.67404500    0.03990400
 C                  2.88714000    3.09367200    0.97933700
 H                  3.66379900    3.71530800    1.43738100
 H                  2.24191100    2.71256000    1.77438300
 H                  2.29276700    3.74139200    0.32755100
 C                  4.75741300    2.31158700   -1.34825700
 H                  5.10810800    1.49618600   -1.98795700
 H                  5.64277800    2.77672300   -0.90127400
 H                  4.28196000    3.06230700   -1.98363000
 C                  4.68570800    0.56612100    1.13028700
 H                  5.50898900    1.16850900    1.53227600
 H                  5.11886200   -0.26379300    0.56797100
 H                  4.12040600    0.15569100    1.96674200
58
TS-4 (Chart 2 - B3LYP/6-311+g(d,p)&6-311+g(2df,p)&LanL2DZ), im. frequency -41.46, el. energy  = -3171.519822 a.u.
 C                  2.63457300    0.76083800    1.51663100
 C                  3.91654400    1.32580000    1.45756500
 C                  2.11707000    0.32628000    2.74164400
 C                  4.66429400    1.47324500    2.62084100
 H                  4.33721800    1.64070300    0.50907300
 C                  2.87666100    0.47253200    3.90209900
 H                  1.14090600   -0.14269100    2.78089200
 C                  4.14336300    1.04788500    3.84429700
 H                  5.65550300    1.90915100    2.57264900
 H                  2.47607600    0.12748500    4.84817800
 H                  4.73144000    1.15715100    4.74856100
 C                  1.19097100    2.15861600   -0.64423900
 C                  0.53057300    2.22279200   -1.88100500
 C                  1.44674200    3.33575200    0.06929900
 C                  0.15151800    3.45659300   -2.39897700
 H                  0.30036700    1.31200300   -2.42182400
 C                  1.05850200    4.56704700   -0.45481100
 H                  1.94472900    3.29645600    1.02975500
 C                  0.41686000    4.62839500   -1.68969900
 H                 -0.35669200    3.50248600   -3.35520900
 H                  1.25791800    5.47496200    0.10253200
 H                  0.11866900    5.58760900   -2.09785700
 C                  2.69832200   -0.30839600   -1.18816000
 C                  3.40511700    0.38993500   -2.17396300
 C                  2.85036000   -1.69694300   -1.07309500
 C                  4.25725700   -0.29667300   -3.03657200
 H                  3.28470600    1.46100900   -2.28141700
 C                  3.69762200   -2.37571500   -1.94130500
 H                  2.29561000   -2.25071700   -0.32551800
 C                  4.40318800   -1.67717900   -2.92096800
 H                  4.79761000    0.24669300   -3.80311300
 H                  3.79805400   -3.45137000   -1.85875700
 H                  5.05998200   -2.21076400   -3.59856500
 P                  1.64812800    0.53880000    0.01440000
 O                  0.42922900   -0.29377200    0.40445400
 Re                -1.16871100   -1.56829400    0.08997900
 Cl                -0.92712000   -1.87350600    2.43451500
 Cl                -0.58573300   -1.28249100   -2.20247900
 O                 -2.83013300   -1.49819700   -0.02753800
 Cl                -0.58810300   -3.76164100   -0.14967400
 O                 -2.26458400    1.30716300    0.60913600
 C                 -1.95415000    1.67079700    1.95259500
 H                 -0.96684300    1.27743800    2.19146100
 H                 -2.66827700    1.23742200    2.66084200
 H                 -1.94280500    2.75970100    2.07599800
 Si                -3.70237500    1.79804400   -0.11115300
 C                 -5.16278000    0.99626300    0.75190800
 H                 -6.10229600    1.29020300    0.27183000
 H                 -5.22945600    1.29026500    1.80411200
 H                 -5.08656000   -0.09319100    0.70972000
 C                 -3.60200700    1.29203700   -1.90556800
 H                 -2.76364700    1.78148200   -2.40838300
 H                 -4.52071900    1.57876500   -2.42843600
 H                 -3.47336600    0.21337800   -2.01439200
 C                 -3.84567900    3.67164800    0.02655100
 H                 -4.72690500    4.02165500   -0.52171100
 H                 -2.96991800    4.17095600   -0.39954700
 H                 -3.95603600    4.00815900    1.06187100
18
TMS-OMe (Chart 2 - B3LYP/6-311+g(d,p)&6-311+g(2df,p)), el. energy  = -524.550341 a.u.
 C                  2.35190700   -0.00010400   -0.22656600
 H                  3.09480900   -0.00189200   -1.02737200
 H                  2.51466200    0.89152300    0.39140000
 H                  2.51364400   -0.88983000    0.39440300
 O                  1.06469700   -0.00029200   -0.81836800
 Si                -0.37961800    0.00000200    0.00503200
 C                 -0.51070600   -1.53474700    1.08423200
 H                  0.26754100   -1.56106300    1.85360000
 H                 -1.47675600   -1.56702000    1.59887900
 H                 -0.42167300   -2.44705100    0.48646500
 C                 -1.69162900   -0.00092200   -1.32774700
 H                 -2.69760400   -0.00077100   -0.89616500
 H                 -1.59862200    0.88243000   -1.96610300
 H                 -1.59844300   -0.88498600   -1.96509300
 C                 -0.51101400    1.53599300    1.08242900
 H                 -0.42280700    2.44761100    0.48349100
 H                 -1.47675200    1.56840000    1.59764700
 H                  0.26772700    1.56363500    1.85125200
33
3 + allyl-TMS Adduct (Chart 3 - PCM(DCM)-B3LYP/6-311+g(d,p)&6-311+g(2df,p)), el. energy  = -758.407738 a.u.
 C                  0.67117600   -1.62825300    0.49355800
 C                 -0.14412800   -1.07711800   -0.42376400
 H                  1.04756100   -2.63814800    0.37594600
 H                  0.90244300   -1.11846400    1.42418200
 H                 -0.36935200   -1.65943900   -1.31618000
 C                 -0.79468400    0.25148100   -0.32992300
 H                 -0.33241700    0.86652200    0.44973000
 H                 -0.70761700    0.78693600   -1.28334300
 C                 -3.31640700    1.94441800    0.01304400
 H                 -3.16351900    2.39790600   -0.97096800
 H                 -4.38875100    1.97106000    0.23101800
 H                 -2.80948900    2.56826500    0.75560700
 C                 -3.54377600   -0.86234400   -1.25408600
 H                 -3.37880800   -0.45629600   -2.25699000
 H                 -3.19317400   -1.89869800   -1.24671200
 H                 -4.62353000   -0.87686300   -1.07469900
 C                 -2.93009100   -0.57250200    1.76084400
 H                 -2.42546800    0.01836400    2.53162300
 H                 -3.99549500   -0.60438900    2.01007000
 H                 -2.54411400   -1.59466500    1.81228800
 Si                -2.67865800    0.17548800    0.05441900
 C                  2.79706000   -0.47066200   -0.90028300
 O                  2.53801100    0.76625100   -0.96757200
 C                  3.80048800   -0.82741800    0.12357400
 C                  3.27254100    1.52267900    0.10831700
 C                  3.83006500    0.42904600    1.01813900
 H                  4.74271100   -0.97527400   -0.42694700
 H                  3.58476600   -1.76638300    0.63007100
 H                  2.53347100    2.18272700    0.55231300
 H                  4.83658500    0.66882300    1.35502600
 H                  2.40815300   -1.09917400   -1.69108500
 H                  4.02498900    2.09515400   -0.43073300
 H                  3.19470600    0.28922600    1.89196800
33
TS-5 (Chart 3 - PCM(DCM)-B3LYP/6-311+g(d,p)&6-311+g(2df,p)), im. frequency -162.96, el. energy  = -758.406689 a.u.
 C                  0.83625100   -1.31558500    0.48084200
 C                 -0.10132900   -0.99933000   -0.45692400
 H                  1.19692400   -2.33332400    0.56630900
 H                  1.01864000   -0.65152600    1.31954100
 H                 -0.32939500   -1.75108200   -1.21074300
 C                 -0.81827200    0.26615200   -0.56095100
 H                 -0.35065900    1.06048700    0.02766500
 H                 -0.91583600    0.58380800   -1.60474800
 C                 -3.40227100    1.84321100   -0.21232300
 H                 -3.39094100    2.11169000   -1.27272800
 H                 -4.44301600    1.85704500    0.12665000
 H                 -2.85959500    2.61542400    0.34073300
 C                 -3.55855600   -1.16491700   -0.92559100
 H                 -3.52207400   -0.94627300   -1.99706700
 H                 -3.13458800   -2.16063500   -0.76650900
 H                 -4.61163200   -1.20220800   -0.62926600
 C                 -2.63590600   -0.28677600    1.89807600
 H                 -2.07458500    0.45368200    2.47588600
 H                 -3.65809800   -0.30941100    2.28895000
 H                 -2.18833100   -1.26841400    2.07722500
 Si                -2.65614800    0.14460100    0.07188500
 C                  2.59326000   -0.57202200   -0.79023800
 O                  2.43679000    0.69903800   -0.98146500
 C                  3.70136900   -0.86543300    0.17062700
 C                  3.23203000    1.48698300    0.00171800
 C                  3.80697300    0.44832300    0.96663600
 H                  4.59033300   -1.03264400   -0.45442900
 H                  3.55514600   -1.76062800    0.76938300
 H                  2.54808100    2.20590000    0.44513300
 H                  4.83509900    0.68224500    1.23733100
 H                  2.30486200   -1.21137900   -1.61203500
 H                  3.98321700    2.00241300   -0.59479900
 H                  3.21691100    0.39448000    1.88162300
33
4 + TMS+ Adduct (Chart 3 - PCM(DCM)-B3LYP/6-311+g(d,p)&6-311+g(2df,p)), el. energy  = -758.424616 a.u.
 C                  0.81409600   -0.69811700   -0.15354800
 C                 -0.17863600    0.18593300   -0.79472800
 H                  0.60902600   -1.73620600   -0.44069400
 H                  0.79947600   -0.60702500    0.93376400
 H                 -0.29347300    0.07527600   -1.87228200
 C                 -0.95884100    1.11849600   -0.15975000
 H                 -0.73385000    1.37794100    0.87233700
 H                 -1.43110400    1.88960400   -0.76478200
 C                 -3.77497000    1.30043200    0.90221400
 H                 -3.92539800    2.14134800    0.22236900
 H                 -4.75553000    0.86806400    1.13204400
 H                 -3.33926200    1.66674200    1.83396000
 C                 -3.33727200   -0.59044600   -1.54359400
 H                 -3.39255200    0.24184200   -2.24952200
 H                 -2.71136700   -1.37665500   -1.97152900
 H                 -4.34842100   -0.99530000   -1.42695200
 C                 -2.33603100   -1.43012200    1.30312300
 H                 -1.81214400   -1.07636600    2.19409200
 H                 -3.28509200   -1.86973400    1.63033700
 H                 -1.74900000   -2.22358300    0.83662300
 Si                -2.74101900   -0.04461200    0.13091200
 C                  2.23516000   -0.36444200   -0.68738800
 O                  2.50848700    1.01125100   -0.39270600
 C                  3.34893300   -1.19953400   -0.00943200
 C                  3.84076600    1.12514800    0.14294800
 C                  4.06468800   -0.18228900    0.89597700
 H                  4.02971000   -1.58424100   -0.77149700
 H                  2.95072800   -2.05217900    0.54187200
 H                  3.86627000    2.01670100    0.76957000
 H                  5.12218700   -0.41265200    1.03252100
 H                  2.24457800   -0.50798200   -1.77286200
 H                  4.56078700    1.24352500   -0.67631800
 H                  3.59345100   -0.13490100    1.88088800
49
5-TS-T1-cis (Figure 2 - PCM(DCM)-B3LYP/6-311+g(d,p)&6-311+g(2df,p)), im. frequency -181.35, el. energy  = -1281.761103 a.u.
 C                 -0.64467800    1.72462900    1.25879100
 C                 -1.74874200    1.66379400    0.45802600
 H                 -0.62841100    2.41144400    2.09608700
 H                  0.08902900    0.92544300    1.24647600
 H                 -2.49714800    2.44580300    0.57948200
 C                 -2.01396900    0.66678400   -0.57346700
 H                 -1.13734200    0.05167400   -0.79306400
 H                 -2.37710000    1.14183100   -1.49311600
 C                 -3.67585400   -1.67829400   -1.57978400
 H                 -3.92165500   -1.11831600   -2.48667200
 H                 -4.48644700   -2.39017600   -1.39474800
 H                 -2.76384400   -2.25161800   -1.76980300
 C                 -5.01982600    0.48422400    0.18031500
 H                 -5.26639800    1.08959000   -0.69717400
 H                 -4.91478900    1.15481400    1.03819300
 H                 -5.87053200   -0.17543400    0.37876300
 C                 -3.01318100   -1.50610100    1.43546600
 H                 -2.12498400   -2.12240900    1.27046000
 H                 -3.83433700   -2.17555600    1.71099500
 H                 -2.81856000   -0.84870800    2.28744200
 Si                -3.46950200   -0.53666500   -0.10441900
 C                  0.47113000    3.02749600   -0.20757400
 O                  0.89336200    2.23498500   -1.14459500
 C                  1.58755700    3.49457700    0.67625800
 C                  2.32885200    1.84746000   -0.91601000
 C                  2.64687200    2.40060600    0.47449600
 H                  1.91220300    4.45443900    0.24985500
 H                  1.30067300    3.67917200    1.70811200
 H                 -0.39280000    3.62783100   -0.45370700
 C                  2.49349900    0.35756700   -1.13408300
 H                  2.05148800    0.09277200   -2.10166300
 H                  3.57305000    0.17056200   -1.20087100
 H                  2.54239500    1.61589400    1.22284400
 O                  1.90468000   -0.38087100   -0.08249300
 H                  2.86113800    2.37963900   -1.70684200
 C                  1.30541200   -3.00724600   -1.16844800
 H                  1.70688100   -2.76411300   -2.15722000
 H                  0.22927200   -2.80996500   -1.18262200
 H                  1.44741000   -4.08127500   -1.01054600
 C                  4.00004400   -2.38742700    0.18477600
 H                  4.16826700   -3.43715500    0.44696400
 H                  4.52799200   -1.77254300    0.92004000
 H                  4.45933600   -2.22011600   -0.79393400
 C                  1.40272600   -2.34945400    1.85825800
 H                  1.91240300   -1.77449500    2.63697400
 H                  1.48439600   -3.40993500    2.11653600
 H                  0.34269800   -2.08186500    1.87745100
 H                  3.66083900    2.79521000    0.51664800
 Si                 2.15960900   -2.02526600    0.18107800
49
5-TS-T2-cis (Figure 2 - PCM(DCM)-B3LYP/6-311+g(d,p)&6-311+g(2df,p)), im. frequency -197.57, el. energy  = -1281.760132 a.u.
 C                 -2.07287700    2.17709600    0.40535400
 C                 -2.48726600    1.24657000   -0.50667100
 H                 -2.57749600    3.13405900    0.45788100
 H                 -1.49544300    1.87802200    1.27339100
 H                 -3.17470100    1.58340600   -1.28129000
 C                 -2.08049600   -0.14839000   -0.56698200
 H                 -1.19055600   -0.35756700    0.03217300
 H                 -1.92270100   -0.47273000   -1.60109500
 C                 -2.76458600   -3.08860400   -0.17284400
 H                 -2.57816500   -3.28642300   -1.23236000
 H                 -3.47649600   -3.83770800    0.18822300
 H                 -1.82603100   -3.22887900    0.37096600
 C                 -5.02028800   -1.10704500   -0.92130900
 H                 -4.82892200   -1.24481500   -1.98983400
 H                 -5.43917400   -0.10721600   -0.77558600
 H                 -5.78310300   -1.83323000   -0.62326500
 C                 -3.74960000   -1.01678000    1.90735000
 H                 -2.82908500   -1.13484000    2.48703700
 H                 -4.48831000   -1.71743800    2.30938800
 H                 -4.12746400   -0.00358400    2.07074000
 Si                -3.45893800   -1.36474700    0.08714100
 C                 -0.36261900    2.92428700   -0.83790000
 O                  0.51140400    1.97296100   -0.98421800
 C                  0.14270700    4.01081200    0.06386400
 C                  1.67836700    2.16977200   -0.05876900
 C                  1.21883800    3.28286000    0.88388700
 H                  0.59083800    4.76016800   -0.60360800
 H                 -0.62531100    4.51312100    0.64581000
 H                 -1.01257900    3.09757500   -1.68334700
 C                  2.05508600    0.85589900    0.58886000
 H                  2.81672400    1.08863900    1.34535700
 H                  1.18674100    0.43822100    1.11254600
 H                  0.79538600    2.86808100    1.80158600
 O                  2.54721000   -0.04030000   -0.38327600
 H                  2.47768100    2.49363200   -0.72719600
 C                  4.83802500   -1.22938300    0.95821100
 H                  4.61674900   -0.79898700    1.93992000
 H                  5.53187900   -0.55943100    0.44141900
 H                  5.35527000   -2.17935200    1.12859300
 C                  2.09373100   -2.61857800    0.88292100
 H                  2.54451000   -3.60046000    1.06019100
 H                  1.16875400   -2.77285000    0.31908700
 H                  1.83246400   -2.19796800    1.85908100
 C                  3.68616600   -2.21200200   -1.74203700
 H                  2.77854700   -2.35241000   -2.33627900
 H                  4.18129800   -3.18367400   -1.64888800
 H                  4.35498100   -1.54580700   -2.29476800
 H                  2.04614100    3.93665600    1.15476200
 Si                 3.28590500   -1.51500700   -0.05601900
49
5-TS-T3-cis (Figure 2 - PCM(DCM)-B3LYP/6-311+g(d,p)&6-311+g(2df,p)), im. frequency -164.37, el. energy  = -1281.758820 a.u.
 C                 -2.09523200    1.94349400    0.87422400
 C                 -2.78013400    1.31036700   -0.12092600
 H                 -2.47018000    2.87598000    1.27846500
 H                 -1.36018900    1.40936800    1.46666900
 H                 -3.58820500    1.86188500   -0.59921200
 C                 -2.52937400   -0.03419100   -0.62534500
 H                 -1.54897400   -0.41863600   -0.33076800
 H                 -2.63616700   -0.07724100   -1.71452600
 C                 -3.42143800   -2.93882800   -0.85901900
 H                 -3.53074000   -2.83277800   -1.94222500
 H                 -4.10033400   -3.73176900   -0.52941700
 H                 -2.39873100   -3.26615000   -0.64984300
 C                 -5.55511900   -0.74411100   -0.39315800
 H                 -5.66165100   -0.54901500   -1.46450100
 H                 -5.81532400    0.17060900    0.14734200
 H                 -6.28790500   -1.51008200   -0.12010300
 C                 -3.60316400   -1.51512900    1.88309200
 H                 -2.58695500   -1.83366700    2.13377300
 H                 -4.29428400   -2.26995300    2.27140200
 H                 -3.80538900   -0.57698400    2.40767900
 Si                -3.82437600   -1.33490200    0.02896400
 C                 -0.60213300    2.95855600   -0.53774200
 O                  0.06011000    2.05059100   -1.18494800
 C                  0.24582700    3.64925900    0.48299800
 C                  1.41895900    1.84904500   -0.58609100
 C                  1.36358500    2.62262600    0.73117900
 H                  0.63133500    4.54823800   -0.01988100
 H                 -0.29040100    3.97995700    1.36859500
 H                 -1.41959400    3.41795100   -1.07403900
 C                  1.69507000    0.35465600   -0.51031000
 H                  0.99470500   -0.12010000    0.18819400
 H                  1.54646600   -0.08895900   -1.50165200
 H                  1.10717000    1.95838000    1.55898300
 O                  3.03013200    0.21753300   -0.06986400
 H                  2.09613700    2.31224000   -1.30573400
 C                  2.98600700   -2.33169700    1.32600200
 H                  1.97942600   -2.60381300    0.99347900
 H                  2.90138800   -1.83642100    2.29809200
 H                  3.54457700   -3.26194400    1.47246200
 C                  3.94652300   -2.08249800   -1.58973500
 H                  4.52541800   -3.00889800   -1.51705700
 H                  4.43038100   -1.44308500   -2.33422800
 H                  2.95201300   -2.34622200   -1.96239800
 C                  5.55634600   -0.72862200    0.68692400
 H                  6.04816700   -0.06416300   -0.02943200
 H                  6.19531300   -1.60642700    0.82496500
 H                  5.49072800   -0.20698500    1.64622000
 H                  2.31708700    3.09573300    0.95546700
 Si                 3.86426500   -1.23649800    0.08169000
49
5-TS-T1-trans (Figure 2 - PCM(DCM)-B3LYP/6-311+g(d,p)&6-311+g(2df,p)), im. frequency -202.63, el. energy  = -1281.762083 a.u.
 C                  1.99567400   -1.85136900    0.35011800
 C                  2.58981500   -0.78196800    0.95763100
 H                  1.91419600   -2.79403300    0.87726700
 H                  1.89464500   -1.88009700   -0.72963900
 H                  2.78938500   -0.85985600    2.02487700
 C                  2.95696200    0.47170200    0.31692000
 H                  2.47262500    0.60601400   -0.65462800
 H                  2.74683100    1.32984800    0.96406400
 C                  5.13705400    2.30218900   -0.76977400
 H                  4.82727300    3.09205700   -0.07936100
 H                  6.19754000    2.45111100   -0.99646500
 H                  4.57530500    2.42284300   -1.70062000
 C                  5.79445900    0.42367800    1.60142600
 H                  5.47296200    1.17715000    2.32672300
 H                  5.64640700   -0.56375100    2.04804200
 H                  6.86878500    0.55595500    1.43857700
 C                  5.35829600   -0.75112600   -1.23153600
 H                  4.79924800   -0.66857400   -2.16841700
 H                  6.42353700   -0.67362700   -1.47131000
 H                  5.18157700   -1.74735400   -0.81619000
 Si                 4.87346700    0.60027300   -0.02445100
 C                 -0.09589100   -1.18108600    0.75517300
 O                 -0.26848100   -0.02127500    0.19731400
 C                 -0.83359500   -2.26779400    0.03495700
 C                 -0.92849100   -0.14960100   -1.14042800
 C                 -1.03688300   -1.66549000   -1.36540400
 H                 -1.78820100   -2.36953700    0.56572600
 H                 -0.33977600   -3.23609000    0.05272700
 H                 -0.25788100    0.34747000   -1.84064900
 H                 -2.00651600   -1.93296900   -1.78137100
 H                  0.06536000   -1.16539800    1.82415800
 C                 -2.23794900    0.61316500   -1.06842600
 H                 -2.03193400    1.64073700   -0.74631500
 H                 -2.64304000    0.65564400   -2.08786000
 O                 -3.12758200   -0.03839700   -0.18475300
 C                 -4.48406100    2.19443000    1.09070800
 H                 -4.07133100    2.95512200    0.42107300
 H                 -5.46504100    2.54904500    1.42331400
 H                 -3.83635100    2.12794200    1.97013900
 C                 -5.71557900    0.68235600   -1.29395400
 H                 -5.80655500   -0.27870800   -1.80926100
 H                 -6.72385300    1.01581800   -1.02748400
 H                 -5.30682700    1.40993700   -2.00212900
 C                 -5.31496900   -0.76986800    1.41092200
 H                 -4.68100000   -0.86680700    2.29722900
 H                 -6.32236400   -0.50506400    1.74694000
 H                 -5.37057400   -1.74705200    0.92233900
 H                 -0.26190400   -2.00554000   -2.05267400
 Si                -4.65225800    0.52971400    0.24378600
49
5-TS-T2-trans (Figure 2 - PCM(DCM)-B3LYP/6-311+g(d,p)&6-311+g(2df,p)), im. frequency -178.91, el. energy  = -1281.760300 a.u.
 C                 -2.32415500    2.14123800    0.17584000
 C                 -2.66388700    1.02239400    0.87901200
 H                 -2.60713700    3.11883000    0.54677200
 H                 -2.04619300    2.07134000   -0.87102800
 H                 -3.06000400    1.16551800    1.88299500
 C                 -2.51978700   -0.35570100    0.42726300
 H                 -1.84906500   -0.44804700   -0.43159600
 H                 -2.17541900   -1.00529200    1.23918200
 C                 -3.78335800   -2.93823900   -0.56750000
 H                 -3.38719400   -3.47744200    0.29789900
 H                 -4.68142200   -3.46335200   -0.90800200
 H                 -3.04115300   -2.98944100   -1.36948000
 C                 -5.42639400   -1.08259900    1.28697900
 H                 -5.03059600   -1.57058900    2.18267000
 H                 -5.68356900   -0.05143300    1.54623000
 H                 -6.35280300   -1.59595700    1.01027800
 C                 -4.84567600   -0.23586900   -1.63434300
 H                 -4.12026200   -0.25000600   -2.45327500
 H                 -5.76533600   -0.70710900   -1.99571100
 H                 -5.07567100    0.80756400   -1.40078000
 Si                -4.20208600   -1.16074300   -0.13376200
 C                 -0.18126800    2.17558900    0.94140100
 O                  0.40207900    1.10946800    0.49538900
 C                  0.29114700    3.41413900    0.24854500
 C                  1.12862400    1.37886600   -0.78674800
 C                  0.87452300    2.86927300   -1.06871400
 H                  1.07116400    3.83161300    0.89964900
 H                 -0.46782300    4.18298800    0.12942800
 H                  0.66727300    0.70940800   -1.51113900
 H                  1.79435400    3.38485700   -1.34386700
 H                 -0.49754400    2.13976200    1.97423600
 C                  2.58444800    1.00029600   -0.58526500
 H                  3.11435200    1.27797300   -1.50590300
 H                  3.00590600    1.59548500    0.23560500
 O                  2.68744100   -0.38252400   -0.33276700
 C                  5.36977700   -1.01598000   -1.26436800
 H                  5.65575800    0.02855700   -1.42250100
 H                  6.27909800   -1.56952600   -1.00823900
 H                  4.99316700   -1.41208600   -2.21239300
 C                  4.75483400   -0.48994700    1.70843000
 H                  4.00362600   -0.54660800    2.50211700
 H                  5.63171100   -1.05735300    2.03701400
 H                  5.06315700    0.55489600    1.60486500
 C                  3.55150200   -2.97066700    0.30172800
 H                  3.13984000   -3.36405900   -0.63232600
 H                  4.39813200   -3.60224100    0.58843200
 H                  2.78547600   -3.06255000    1.07722400
 H                  0.16595800    2.98967200   -1.88716800
 Si                 4.09452000   -1.19480600    0.09978200
49
5-TS-T3-trans (Figure 2 - PCM(DCM)-B3LYP/6-311+g(d,p)&6-311+g(2df,p)), im. frequency -158.24, el. energy  = -1281.759093 a.u.
 C                  2.40822400    2.02393300    0.44510200
 C                  3.01192200    1.22555000   -0.47901900
 H                  2.59929300    3.09007100    0.45335000
 H                  1.95997700    1.59393200    1.33492300
 H                  3.54658100    1.71443300   -1.29173100
 C                  2.98973600   -0.23371200   -0.49817600
 H                  2.22069800   -0.64854100    0.15976100
 H                  2.85066200   -0.61450200   -1.51597500
 C                  4.42176000   -2.88527800   -0.05508800
 H                  4.18943400   -3.18557600   -1.08102400
 H                  5.33364300   -3.40902400    0.24894900
 H                  3.60857900   -3.22588600    0.59264400
 C                  6.04185500   -0.45072600   -1.06725700
 H                  5.82353700   -0.69971600   -2.11007800
 H                  6.19923000    0.62964400   -1.00054900
 H                  6.98356300   -0.93971000   -0.79838400
 C                  5.00701500   -0.51789200    1.84990500
 H                  4.19305000   -0.82273200    2.51439800
 H                  5.92564900   -0.99265700    2.20905700
 H                  5.13337200    0.56456400    1.94107200
 Si                 4.67035200   -1.02919900    0.07618500
 C                  0.43543300    2.17059900   -0.74968600
 O                 -0.01976700    0.97017500   -0.91161300
 C                 -0.36106500    2.95055200    0.24487400
 C                 -1.02611800    0.62274300    0.13807200
 C                 -1.05763800    1.84671400    1.06261500
 H                 -1.07592100    3.53646600   -0.34969400
 H                  0.21972700    3.65964700    0.82909300
 H                 -0.64636100   -0.27635800    0.61997000
 H                 -2.08146700    2.10981100    1.32343300
 H                  0.95758400    2.59577100   -1.59513800
 C                 -2.32525100    0.30320500   -0.59732700
 H                 -2.69950400    1.20286100   -1.10215200
 H                 -2.12173200   -0.45690100   -1.36016200
 O                 -3.24023000   -0.15792200    0.37352900
 C                 -5.79987300    0.38175900   -0.89557100
 H                 -5.37331100    0.61920600   -1.87512000
 H                 -6.79943700   -0.03161000   -1.06530700
 H                 -5.91510100    1.31654700   -0.33853500
 C                 -4.50524100   -2.41184600   -0.95693800
 H                 -3.86463500   -3.12673900   -0.43168600
 H                 -5.47182900   -2.89537700   -1.13231400
 H                 -4.05924900   -2.20983200   -1.93577500
 C                 -5.44850700   -1.21219200    1.73738100
 H                 -5.56139500   -0.29595800    2.32424300
 H                 -6.43475000   -1.67846400    1.64889800
 H                 -4.80238300   -1.89648500    2.29499500
 H                 -0.51470000    1.64793200    1.98611800
 Si                -4.74151800   -0.84603700    0.04767600
46
6-TS-cis (Figure 3 - PCM(DCM)-B3LYP/6-311+g(d,p)&6-311+g(2df,p)), im. frequency -121.33, el. energy  = -1242.433294 a.u.
 C                 -0.75999500    0.95814900    1.45362700
 C                 -1.93746300    1.22887000    0.82961300
 H                 -0.55802200    1.37159500    2.43529300
 H                 -0.10220200    0.17249300    1.09913600
 H                 -2.58916300    1.97445600    1.28254900
 C                 -2.41262700    0.61807000   -0.41251900
 H                 -1.61324000    0.09977900   -0.95040400
 H                 -2.87251300    1.36583700   -1.06866700
 C                 -4.36429900   -1.24792800   -1.83049600
 H                 -4.76809700   -0.41251900   -2.41009200
 H                 -5.14725300   -2.00839300   -1.74784700
 H                 -3.53359600   -1.68290600   -2.39410300
 C                 -5.22910700    0.12144500    0.80633900
 H                 -5.62020600    0.98422100    0.25871900
 H                 -4.92007200    0.46091500    1.79925200
 H                 -6.05102000   -0.58907200    0.93925300
 C                 -3.10522200   -2.13222600    0.85202800
 H                 -2.26565700   -2.59305700    0.32288500
 H                 -3.87003500   -2.90152100    0.99867700
 H                 -2.75308500   -1.81874300    1.83894200
 Si                -3.81459800   -0.69264600   -0.12257300
 C                  0.41162400    2.64150200    0.29506900
 O                  0.29035800    2.43244800   -0.97417200
 C                  1.78300400    2.32572000    0.78758900
 C                  1.49480000    1.75195200   -1.51470400
 C                  2.32313900    1.35583600   -0.28592800
 H                  2.33316200    3.27715400    0.76182400
 H                  1.83659100    1.93756400    1.80104000
 H                 -0.26185200    3.36675400    0.72687000
 H                  1.98124200    2.49300800   -2.14744700
 O                  2.07633100    0.01894300    0.08557900
 H                  3.38400500    1.54072200   -0.47048300
 C                  4.64705000   -0.80690300    1.15674600
 H                  5.37619700   -1.62352500    1.16561600
 H                  5.16866800    0.09218400    0.81472600
 H                  4.31948200   -0.63904600    2.18702500
 C                  2.24398200   -2.71066900    0.69793600
 H                  1.88295700   -2.52984100    1.71444900
 H                  1.38144700   -2.93080700    0.06236400
 H                  2.87977000   -3.60117800    0.72045700
 C                  3.77405300   -1.51500100   -1.71341300
 H                  4.26883500   -0.62976200   -2.12509400
 H                  4.49300600   -2.33967300   -1.75445900
 H                  2.93483800   -1.77009200   -2.36751000
 H                  1.14754700    0.90576600   -2.10089400
 Si                 3.19967700   -1.24423600    0.05009700
46
6-TS-trans (Figure 3 - PCM(DCM)-B3LYP/6-311+g(d,p)&6-311+g(2df,p)), im. frequency -166.03, el. energy  = -1242.430836 a.u.
 C                  1.64431900   -1.49258100   -0.61005700
 C                  2.56587000   -1.17616600    0.34207100
 H                  1.41658200   -2.52993900   -0.82291100
 H                  1.33246300   -0.75599300   -1.34401300
 H                  2.92789300   -1.98480200    0.97481700
 C                  3.10467600    0.15273600    0.61331100
 H                  2.50150400    0.94885500    0.16743300
 H                  3.21033700    0.32619000    1.68968200
 C                  5.44572600    2.09699500    0.49485700
 H                  5.46379500    2.15754500    1.58695800
 H                  6.45351900    2.31834100    0.12959900
 H                  4.77535400    2.87665500    0.12150300
 C                  6.01791500   -0.94390300    0.61873300
 H                  6.00650100   -0.93897200    1.71284500
 H                  5.71623500   -1.93920500    0.27967200
 H                  7.05125600   -0.78249000    0.29584600
 C                  4.83789700    0.30512000   -1.95716200
 H                  4.17595900    1.07303600   -2.36856900
 H                  5.83562900    0.46391500   -2.37835200
 H                  4.48237100   -0.67062400   -2.30020800
 Si                 4.90613800    0.39524800   -0.08418800
 C                 -0.17846500   -1.13708200    0.77689800
 O                 -0.19286700    0.13458800    1.01984100
 C                 -1.28200400   -1.56536000   -0.14472200
 C                 -1.06939500    0.82243900    0.04914600
 C                 -2.06962700   -0.25109600   -0.38979900
 H                 -1.90589000   -2.30351900    0.36648000
 H                 -0.92523500   -2.01967000   -1.06705100
 H                  0.25433500   -1.75598700    1.54898200
 O                 -3.22243000   -0.23298900    0.41858000
 H                 -2.31086000   -0.13624000   -1.44942500
 H                 -1.51841400    1.65674500    0.57976700
 C                 -4.66115900    2.10049000   -0.56146600
 H                 -4.00842000    2.24624700   -1.42812500
 H                 -5.65517500    2.46812400   -0.83615100
 H                 -4.28813100    2.72573400    0.25528100
 C                 -5.80032500    0.06413400    1.47736500
 H                 -5.41428100    0.65497600    2.31300200
 H                 -6.83075900    0.38115700    1.28903100
 H                 -5.82181300   -0.98592300    1.78273400
 C                 -5.35659600   -0.75545800   -1.47937900
 H                 -5.41012000   -1.81087200   -1.19618800
 H                 -6.35894600   -0.43929000   -1.78601200
 H                 -4.70618300   -0.67093500   -2.35555200
 H                 -0.42870400    1.17540300   -0.75959500
 Si                -4.75552600    0.29883300   -0.05064200
62
7-TS-T1-cis (Figure 4 - PCM(DCM)-B3LYP/6-311+g(d,p)&6-311+g(2df,p)), im. frequency -151.14, el. energy  = -1765.779719 a.u.
 C                  0.84390100   -2.07502500    0.18181500
 C                  2.10361000   -2.03742400   -0.33453000
 H                  0.43112300   -3.01793900    0.51960800
 H                  0.32497800   -1.17105200    0.47973400
 H                  2.58495400   -2.99148100   -0.54652900
 C                  2.87710600   -0.83610700   -0.64737000
 H                  2.26216500    0.06726600   -0.62146800
 H                  3.36241300   -0.92505900   -1.62707600
 C                  5.19272900    1.02787600    0.02370800
 H                  5.53878100    0.96265900   -1.01211100
 H                  6.06146900    1.23956800    0.65510100
 H                  4.50784400    1.87739300    0.10032900
 C                  5.54755200   -2.02113600    0.39920900
 H                  5.88760200   -2.14052600   -0.63393200
 H                  5.08543600   -2.96076800    0.71591000
 H                  6.43208700   -1.86160000    1.02415300
 C                  3.72885100   -0.43458900    2.32843900
 H                  3.00345500    0.37710800    2.43238500
 H                  4.55800500   -0.23205200    3.01392300
 H                  3.24726500   -1.36176300    2.65200400
 Si                 4.36784400   -0.56885000    0.56885600
 C                 -0.13327700   -2.12402900   -1.92164000
 O                 -0.11259900   -0.90683000   -2.35927200
 C                 -1.50992300   -2.55901800   -1.54014000
 C                 -1.45178100   -0.26156000   -2.18381600
 C                 -2.23847100   -1.22403400   -1.26771000
 H                 -1.92249700   -3.04363900   -2.43657000
 H                 -1.56268900   -3.27290900   -0.72320500
 H                  0.63659500   -2.77999700   -2.29834900
 C                 -1.28152600    1.20638100   -1.84225000
 H                 -0.84530000    1.69877800   -2.72004100
 H                 -2.29678500    1.60704500   -1.71737600
 O                 -0.48226700    1.42663700   -0.70295500
 H                 -1.88961700   -0.31526400   -3.18408000
 C                  0.59901100    4.06037100   -1.29560300
 H                 -0.02600300    4.22928100   -2.17795400
 H                  1.54767300    3.62924500   -1.62948300
 H                  0.81337000    5.03946600   -0.85484300
 C                 -1.90059600    3.69332400    0.45759200
 H                 -1.74457100    4.67056100    0.92642100
 H                 -2.42080100    3.05706200    1.17948700
 H                 -2.56261600    3.84734500   -0.39991300
 C                  0.83240900    2.66645900    1.45662600
 H                  0.36877300    1.95766200    2.14858600
 H                  0.99517200    3.60547400    1.99508500
 H                  1.81114700    2.27399500    1.16930100
 O                 -2.19205800   -0.87570600    0.08981600
 H                 -3.26733800   -1.27148000   -1.63539600
 C                 -4.20097200   -2.65185500    1.22429000
 H                 -5.02332100   -2.69814500    1.94562100
 H                 -4.59994800   -2.96514300    0.25436000
 H                 -3.44544200   -3.38044300    1.53350600
 C                 -2.74850800   -0.42148600    2.80264800
 H                 -1.97243800   -1.12723100    3.11269300
 H                 -2.30154200    0.57511500    2.75066300
 H                 -3.51764500   -0.40520700    3.58121000
 C                 -4.80621400    0.29641400    0.59762100
 H                 -5.21169400    0.03464600   -0.38462000
 H                 -5.64259200    0.29917100    1.30427000
 H                 -4.41155300    1.31499400    0.54191000
 Si                -3.49225200   -0.91574300    1.16337900
 Si                -0.24873100    2.95442700   -0.03847400
62
7-TS-T2-cis (Figure 4 - PCM(DCM)-B3LYP/6-311+g(d,p)&6-311+g(2df,p)), im. frequency -145.80, el. energy  = -1765.783965 a.u.
 C                 -2.30686600    1.72885600   -0.79347500
 C                 -3.15481900    0.72309600   -1.14234300
 H                 -2.52649000    2.74864700   -1.08874100
 H                 -1.53964500    1.58325200   -0.04149600
 H                 -3.95710400    0.95848000   -1.83995600
 C                 -3.08556900   -0.66049800   -0.67477000
 H                 -2.11804900   -0.89694900   -0.22320500
 H                 -3.29639000   -1.36490300   -1.48710600
 C                 -4.19355600   -2.89727900    1.06983600
 H                 -4.34973000   -3.51772300    0.18254000
 H                 -4.91462000   -3.21248400    1.83065200
 H                 -3.19008700   -3.10088400    1.45515200
 C                 -6.12677300   -0.74269600   -0.02745000
 H                 -6.29963400   -1.31751100   -0.94229700
 H                 -6.26982500    0.31688900   -0.25897800
 H                 -6.89510200   -1.03058800    0.69704900
 C                 -4.09681000   -0.01639000    2.19297600
 H                 -3.08956200   -0.18071900    2.58728600
 H                 -4.81000200   -0.26825700    2.98426900
 H                 -4.20590900    1.04926000    1.97256300
 Si                -4.41804200   -1.07477300    0.67680600
 C                 -0.83308200    1.33987400   -2.56324600
 O                 -0.37863300    0.13182400   -2.47388400
 C                  0.20663500    2.35307900   -2.22030400
 C                  1.00951500    0.12538000   -1.91594800
 C                  1.20418500    1.54850200   -1.35521200
 H                  0.67128800    2.63585400   -3.17610400
 H                 -0.16800900    3.25978600   -1.75393500
 H                 -1.65642200    1.49234300   -3.24507000
 C                  1.14024300   -1.05759500   -0.97133200
 H                  0.58382300   -0.86210300   -0.05039400
 H                  0.71058400   -1.93696300   -1.46482400
 O                  2.51991400   -1.22718100   -0.71420400
 H                  1.64776400   -0.02710200   -2.78788700
 C                  2.52077200   -2.50881100    1.89873100
 H                  1.43611200   -2.65230300    1.92485100
 H                  2.75168800   -1.56932200    2.40933700
 H                  2.97206600   -3.32256800    2.47579100
 C                  2.74433100   -4.12468300   -0.70975900
 H                  3.20410600   -4.96727500   -0.18294700
 H                  3.10639600   -4.13847000   -1.74227400
 H                  1.66417000   -4.30005900   -0.72539800
 C                  5.02354000   -2.19263900    0.10083000
 H                  5.39787600   -2.18647000   -0.92699400
 H                  5.56164300   -2.97169700    0.64991300
 H                  5.26748500   -1.22951400    0.55823800
 O                  0.87690700    1.61272300    0.01051700
 H                  2.23004100    1.87205600   -1.54165000
 C                  1.31220400    4.36532800    0.85032500
 H                  1.79481300    4.98693400    1.61151400
 H                  1.69955900    4.68125000   -0.12353800
 H                  0.23938400    4.57857300    0.87699900
 C                  0.88440500    1.99245900    2.78766400
 H                 -0.19733300    2.15524400    2.78736400
 H                  1.07034300    0.92948400    2.96558200
 H                  1.30658400    2.55242200    3.62797700
 C                  3.49712300    2.21678500    1.13653400
 H                  3.95296800    2.51743600    0.18858000
 H                  3.99451400    2.78402300    1.93010200
 H                  3.71166300    1.15645100    1.29461400
 Si                 3.18409000   -2.51300900    0.14378800
 Si                 1.65471300    2.55206300    1.18188100
62
7-TS-T3-cis (Figure 4 - PCM(DCM)-B3LYP/6-311+g(d,p)&6-311+g(2df,p)), im. frequency -164.97, el. energy  = -1765.785507 a.u.
 C                 -0.85356200   -2.38545700    1.09045500
 C                 -2.06519500   -1.82641700    1.36756900
 H                 -0.57894900   -3.32666000    1.55280200
 H                 -0.26301900   -2.06062800    0.24131300
 H                 -2.64827300   -2.26605900    2.17517600
 C                 -2.66144000   -0.67835800    0.69057800
 H                 -1.92673000   -0.10161700    0.12140200
 H                 -3.18085500   -0.02353600    1.39830100
 C                 -4.79336000    0.40924700   -1.20199900
 H                 -5.25384300    0.97120000   -0.38406700
 H                 -5.57065000    0.19887100   -1.94353700
 H                 -4.04406300    1.05015400   -1.67536500
 C                 -5.32348900   -2.24531800    0.29100800
 H                 -5.74244700   -1.72205900    1.15577400
 H                 -4.90446400   -3.19451100    0.63754800
 H                 -6.14829400   -2.47574600   -0.39075600
 C                 -3.22801500   -2.14673700   -1.98516100
 H                 -2.47337000   -1.54100900   -2.49546400
 H                 -3.97904700   -2.43815500   -2.72621600
 H                 -2.74459900   -3.05877900   -1.62374900
 Si                -4.03765100   -1.19475700   -0.58558500
 C                  0.31790800   -1.08783800    2.59032700
 O                  0.23705800    0.14909200    2.21658000
 C                  1.68530500   -1.64957000    2.36999300
 C                  1.49689600    0.57958700    1.52539300
 C                  2.26526900   -0.73013500    1.27435200
 H                  2.22436800   -1.50391800    3.31672800
 H                  1.71737500   -2.70819700    2.12841600
 H                 -0.35670800   -1.39472800    3.37576000
 C                  1.15767900    1.42859100    0.32149100
 H                  2.09243700    1.58666400   -0.23116100
 H                  0.47273800    0.88433500   -0.33518200
 O                  0.59972400    2.65114900    0.75899100
 H                  2.00285100    1.18743100    2.27700800
 C                  1.76605600    4.58187700   -1.07757800
 H                  2.22550500    3.82922700   -1.72577900
 H                  2.51120900    4.89505200   -0.33990700
 H                  1.52906400    5.44964800   -1.70186100
 C                 -1.03488400    3.38610600   -1.52938400
 H                 -1.33589000    4.22938100   -2.15931800
 H                 -1.93617400    2.98379300   -1.05718200
 H                 -0.62247300    2.61588500   -2.18849500
 C                 -0.51466600    5.21862200    0.91377800
 H                 -1.40527000    4.83214600    1.41787400
 H                 -0.80377000    6.11889400    0.36264700
 H                  0.20951100    5.51186700    1.67947100
 O                  2.00917000   -1.23332200   -0.01708900
 H                  3.33182000   -0.55698000    1.43735300
 C                  3.84217200   -3.48316500   -0.27687500
 H                  4.55401000   -3.96133600   -0.95748500
 H                  4.37706200   -3.26179600    0.65189300
 H                  3.05530900   -4.20975300   -0.05308900
 C                  2.14488000   -2.32369400   -2.59372600
 H                  1.33056700   -3.01873900   -2.37000700
 H                  1.71200900   -1.41725600   -3.02660600
 H                  2.78170900   -2.78718200   -3.35352600
 C                  4.50643800   -0.70178300   -1.41683000
 H                  5.05857900   -0.42170100   -0.51463800
 H                  5.22726900   -1.13853200   -2.11584400
 H                  4.11179600    0.21124400   -1.87228700
 Si                 0.21152800    3.94420700   -0.24285900
 Si                 3.13884600   -1.93342300   -1.06271000
62
7-TS-T1-trans (Figure 4 - PCM(DCM)-B3LYP/6-311+g(d,p)&6-311+g(2df,p)), im. frequency -191.17, el. energy  = -1765.782938 a.u.
 C                 -2.42007700    0.64711800    1.55134800
 C                 -3.25387200   -0.38571500    1.22980300
 H                 -2.24873800    0.90143900    2.59029000
 H                 -2.17446200    1.40140500    0.81126400
 H                 -3.56699600   -1.04527500    2.03751100
 C                 -3.73567600   -0.71359600   -0.10357900
 H                 -3.18299100   -0.19211800   -0.89004900
 H                 -3.71048300   -1.79466200   -0.27965500
 C                 -6.02511300   -0.83712900   -2.10576500
 H                 -5.89141700   -1.91800500   -2.20772700
 H                 -7.06910900   -0.60443100   -2.33864900
 H                 -5.39727300   -0.34356200   -2.85321500
 C                 -6.64450800   -1.16389300    0.90773000
 H                 -6.48006200   -2.24444700    0.85770400
 H                 -6.41893700   -0.83153200    1.92497400
 H                 -7.70843900   -0.98037400    0.72735400
 C                 -5.81216100    1.60291200   -0.21689000
 H                 -5.17285500    2.13130000   -0.93057600
 H                 -6.84886600    1.88480400   -0.42704400
 H                 -5.56739100    1.95831200    0.78807500
 Si                -5.61222600   -0.25628800   -0.36976400
 C                 -0.54264700   -0.56171000    1.30214600
 O                 -0.50050300   -0.99029200    0.07356800
 C                  0.46598800    0.50787700    1.56237900
 C                  0.41792300   -0.17261400   -0.75710100
 C                  0.75689600    1.04503400    0.14648800
 H                  1.36016900   -0.00177400    1.94251800
 H                  0.15993400    1.25665100    2.28835600
 H                 -0.15073900    0.10946000   -1.64239900
 H                 -0.86835500   -1.28299600    2.03809700
 C                  1.57895300   -1.06515500   -1.16139800
 H                  1.18760800   -1.87049100   -1.79427600
 H                  2.25887700   -0.45497300   -1.76662900
 O                  2.21788900   -1.58453500   -0.01377900
 C                  2.93055200   -4.27203800   -0.85887700
 H                  2.66728200   -4.11993300   -1.91014400
 H                  3.73200400   -5.01739000   -0.82726200
 H                  2.05995700   -4.69555400   -0.34885000
 C                  4.94489900   -1.94419800   -0.96222800
 H                  5.27637400   -1.01038200   -0.49860800
 H                  5.78996400   -2.64030400   -0.95848400
 H                  4.69747100   -1.73488600   -2.00750800
 C                  3.89355900   -2.95367200    1.76897000
 H                  3.03288800   -3.35802100    2.31001700
 H                  4.71942600   -3.66398700    1.87540100
 H                  4.19158100   -2.01796400    2.25101100
 O                  2.07581100    1.48180900   -0.02882600
 H                  0.04766700    1.84563500   -0.08936000
 C                  4.43674300    2.96001700   -0.32685400
 H                  4.72544300    2.35634400   -1.19201000
 H                  4.87901000    3.95390800   -0.44722900
 H                  4.87178400    2.50391400    0.56700500
 C                  2.06338900    4.05310300    1.33780200
 H                  0.97490300    4.09778800    1.44483700
 H                  2.47724700    3.61146600    2.24920900
 H                  2.42695900    5.08361600    1.27043500
 C                  1.80995200    3.82815400   -1.72178500
 H                  2.11305600    3.28155500   -2.61976000
 H                  0.71643900    3.82524200   -1.67582200
 H                  2.12857200    4.86894900   -1.83954200
 Si                 2.58030000    3.08418500   -0.18239500
 Si                 3.49107700   -2.68157900   -0.03570500
62
7-TS-T2-trans (Figure 4 - PCM(DCM)-B3LYP/6-311+g(d,p)&6-311+g(2df,p)), im. frequency -182.08, el. energy  = -1765.784289 a.u.
 C                 -1.86835800   -2.67413100    0.25179600
 C                 -2.75156500   -2.09126900   -0.60862000
 H                 -1.61898600   -3.72298900    0.14489100
 H                 -1.63183400   -2.20275100    1.20037000
 H                 -3.04339300   -2.66327200   -1.48811700
 C                 -3.32682400   -0.75807400   -0.47985700
 H                 -2.78766500   -0.13670100    0.24066000
 H                 -3.37138300   -0.25093600   -1.44978400
 C                 -5.75319300    0.99875300    0.06400900
 H                 -5.70050600    1.40237800   -0.95141700
 H                 -6.79219400    1.07093600    0.40087200
 H                 -5.14455800    1.63300800    0.71502200
 C                 -6.18461900   -1.85306400   -1.05741500
 H                 -6.08709100   -1.50939700   -2.09162600
 H                 -5.87950900   -2.90276900   -1.01688200
 H                 -7.24505400   -1.80621700   -0.78985500
 C                 -5.23677200   -1.46711600    1.86497800
 H                 -4.63194100   -0.86199300    2.54680500
 H                 -6.26629000   -1.46017400    2.23677100
 H                 -4.87256400   -2.49744900    1.90948300
 Si                -5.17973400   -0.78760000    0.11701100
 C                 -0.00835200   -1.89618100   -0.83259300
 O                 -0.01011800   -0.60781000   -0.70140700
 C                  1.06795500   -2.55974100   -0.01757100
 C                  0.84996400   -0.21279500    0.45324900
 C                  1.87533600   -1.35304200    0.53067700
 H                  1.67631200   -3.19750800   -0.66187600
 H                  0.67578500   -3.18121100    0.78596300
 H                  0.19121800   -0.21547300    1.32398000
 H                 -0.37387700   -2.27102200   -1.77715500
 C                  1.38179200    1.18068600    0.20738400
 H                  2.16593600    1.36499200    0.95231000
 H                  1.84522200    1.22170600   -0.78271600
 O                  0.32437700    2.11056600    0.33711200
 C                  1.79582700    4.53750200    0.96603800
 H                  2.77768500    4.11982400    0.72249000
 H                  1.83953900    5.61325400    0.76708200
 H                  1.62573700    4.40251700    2.03860700
 C                  0.77317000    3.94411200   -1.87745600
 H                 -0.00682100    3.46925800   -2.48035000
 H                  0.80183100    5.00601700   -2.14309000
 H                  1.73571500    3.50936400   -2.16406100
 C                 -1.24912200    4.42882700    0.41268100
 H                 -1.45814400    4.28325400    1.47652700
 H                 -1.29614200    5.50243700    0.20492000
 H                 -2.04277800    3.94109500   -0.16084900
 O                  2.98486000   -1.07130900   -0.28786800
 H                  2.16664500   -1.51749200    1.57157900
 C                  5.52263200   -0.68409700   -1.40803100
 H                  5.37355300    0.39856500   -1.44941000
 H                  6.59670800   -0.87264100   -1.31490600
 H                  5.18836700   -1.11129200   -2.35795200
 C                  4.83051000   -3.30085100    0.08600600
 H                  4.25975500   -3.76257000    0.89794900
 H                  4.52682800   -3.76936200   -0.85504900
 H                  5.88569900   -3.54209300    0.25197900
 C                  5.10503600   -0.67534300    1.66457400
 H                  4.97694200    0.41102500    1.65484700
 H                  4.53190000   -1.07896600    2.50487900
 H                  6.16139600   -0.88508600    1.86221100
 Si                 0.42836600    3.74449500   -0.04419300
 Si                 4.60240500   -1.44024400    0.02883200
62
7-TS-T3-trans (Figure 4 - PCM(DCM)-B3LYP/6-311+g(d,p)&6-311+g(2df,p)), im. frequency -156.38, el. energy  = -1765.782291 a.u.
 C                 -2.76979400   -2.01352700    0.67018600
 C                 -3.58319700   -1.57247500   -0.32909100
 H                 -2.70631100   -3.07139900    0.89587900
 H                 -2.39441400   -1.32256600    1.41819500
 H                 -4.02630700   -2.32195100   -0.98278000
 C                 -3.91341800   -0.17918900   -0.61677900
 H                 -3.21026100    0.52075900   -0.15557000
 H                 -3.96580100    0.00461400   -1.69506200
 C                 -5.93029200    2.10476800   -0.49671200
 H                 -5.91629700    2.19278800   -1.58696500
 H                 -6.90053800    2.46788200   -0.14300100
 H                 -5.15791300    2.76518600   -0.09177500
 C                 -6.96259300   -0.80408900   -0.70478200
 H                 -6.92978300   -0.77168700   -1.79802900
 H                 -6.82786600   -1.84330500   -0.39092400
 H                 -7.96372800   -0.49035500   -0.39256400
 C                 -5.66154000    0.19801200    1.92261000
 H                 -4.88648200    0.83322500    2.36187600
 H                 -6.62628100    0.52443300    2.32393000
 H                 -5.49096300   -0.82854900    2.25879900
 Si                -5.66953800    0.32781000    0.05047700
 C                 -0.81731700   -1.97791800   -0.60430500
 O                 -0.60668800   -0.73946200   -0.91129000
 C                  0.16048700   -2.49654600    0.40923600
 C                  0.35917100   -0.13653500    0.04863700
 C                  1.19907700   -1.34392800    0.49814300
 H                  0.60416100   -3.42903800    0.05588800
 H                 -0.29889500   -2.69555900    1.37698100
 H                 -0.23501200    0.24539900    0.88186900
 H                 -1.30330900   -2.57527300   -1.36120700
 C                  1.05663300    1.01129400   -0.66128600
 H                  1.70557900    0.61831800   -1.44898600
 H                  0.29015800    1.64566100   -1.12100500
 O                  1.79536900    1.71049300    0.32102300
 C                  3.85476200    3.02237800   -1.26038600
 H                  3.41551100    2.72807300   -2.21852200
 H                  4.37067500    3.97572900   -1.41398200
 H                  4.60592900    2.27498800   -0.98771300
 C                  1.27143700    4.47179000   -0.41039600
 H                  0.48948400    4.55753400    0.35030700
 H                  1.74098200    5.45487300   -0.51893200
 H                  0.79336500    4.23154400   -1.36497300
 C                  3.31931000    3.59086600    1.73590000
 H                  4.04647900    2.82763200    2.02777900
 H                  3.83931400    4.55316200    1.69725700
 H                  2.55705000    3.65219900    2.51815200
 O                  2.26717100   -1.56277400   -0.38587800
 H                  1.53725100   -1.19740500    1.52617400
 C                  4.75905500   -1.95463100   -1.60035800
 H                  4.81086300   -0.90696400   -1.90994300
 H                  5.78322200   -2.32141800   -1.48072700
 H                  4.29054900   -2.52614500   -2.40690500
 C                  3.69511500   -3.93745100    0.51990000
 H                  3.10294400   -4.06124400    1.43222200
 H                  3.24763200   -4.55519600   -0.26462400
 H                  4.69572700   -4.33249800    0.72419700
 C                  4.54020100   -1.10471900    1.37369900
 H                  4.57718200   -0.04735400    1.09757700
 H                  3.97453900   -1.19230900    2.30629400
 H                  5.56304300   -1.43560800    1.58178500
 Si                 3.80777400   -2.14052500   -0.00511000
 Si                 2.55384300    3.19251300    0.07912600
62
8-TS-T1-cis (Figure 5 - PCM(DCM)-B3LYP/6-311+g(d,p)&6-311+g(2df,p)), im. frequency -186.05, el. energy  = -1765.783388 a.u.
 C                  1.48180200   -1.21325900    1.41776100
 C                  2.41410700   -1.90977100    0.70562000
 H                  1.15411100   -1.58970400    2.37997200
 H                  1.25446000   -0.18127500    1.17573500
 H                  2.66066100   -2.91342500    1.04947900
 C                  3.10343000   -1.45069500   -0.49573400
 H                  2.63857500   -0.56259900   -0.93160800
 H                  3.16134500   -2.24710600   -1.24666900
 C                  5.65123500   -0.45814700   -1.83727400
 H                  5.57903800   -1.26105900   -2.57675000
 H                  6.70675900   -0.18491200   -1.74006200
 H                  5.11444700    0.41212200   -2.22579700
 C                  5.85929900   -2.52211600    0.46001000
 H                  5.76612600   -3.35813400   -0.23971600
 H                  5.47164300   -2.84535900    1.43047000
 H                  6.92580600   -2.30910100    0.58409100
 C                  5.05553500    0.40231000    1.07416500
 H                  4.50688100    1.28308600    0.72781400
 H                  6.09750500    0.69941400    1.23009600
 H                  4.64473800    0.10530500    2.04319800
 Si                 4.96758500   -0.99612800   -0.17387600
 C                 -0.32510000   -1.99448500    0.27587100
 O                 -0.26863600   -1.52723900   -0.93359500
 C                 -1.44797000   -1.40242200    1.07627000
 C                 -1.25748300   -0.43317700   -1.14896500
 C                 -2.23347900   -0.56406400    0.03665900
 H                 -2.06613300   -2.20431300    1.48622600
 H                 -1.09719500   -0.79424500    1.90768100
 H                  0.03977800   -3.00248700    0.40233300
 C                 -0.56735200    0.90451300   -1.32315900
 H                  0.22043900    0.80466500   -2.07813400
 H                 -1.32598700    1.58858700   -1.72525600
 O                 -3.39343600   -1.24775200   -0.38549700
 H                 -2.46607100    0.42389300    0.43913500
 O                 -0.04216000    1.37422900   -0.09475000
 H                 -1.75055600   -0.70936000   -2.08018000
 C                  1.71226200    3.48940400   -1.04727300
 H                  1.33689300    3.45675600   -2.07464300
 H                  2.59172600    2.84149500   -0.98621000
 H                  2.03950900    4.51541700   -0.85043800
 C                 -1.11249000    4.07971200    0.02219700
 H                 -0.84073900    5.11754400    0.24153800
 H                 -1.89812500    3.78648600    0.72495200
 H                 -1.53337900    4.06100000   -0.98756100
 C                  1.04747500    2.98177200    1.93843300
 H                  0.28939600    2.62688400    2.64280000
 H                  1.32961300    3.99667500    2.23576000
 H                  1.93251200    2.34741800    2.04018100
 C                 -5.34244600    0.87009100   -0.77558700
 H                 -4.71554700    1.65000300   -0.33259400
 H                 -6.38577000    1.14987800   -0.59671900
 H                 -5.17607400    0.87293100   -1.85699700
 C                 -5.99888900   -2.15666700   -0.86281900
 H                 -5.81409300   -2.18481500   -1.94054200
 H                 -7.06793000   -1.97952600   -0.70920000
 H                 -5.75850600   -3.14059000   -0.44974500
 C                 -5.24901800   -0.79354300    1.81473100
 H                 -5.03607500   -1.77108000    2.25772200
 H                 -6.28901200   -0.54127200    2.04635400
 H                 -4.61494800   -0.05057000    2.30864200
 Si                -4.98874300   -0.81859400   -0.04213500
 Si                 0.39705200    2.98048800    0.18743600
62
8-TS-T2-cis (Figure 5 - PCM(DCM)-B3LYP/6-311+g(d,p)&6-311+g(2df,p)), im. frequency -194.42, el. energy  = -1765.780229 a.u.
 C                  1.98602300   -1.99313300    0.99228600
 C                  2.95587400   -2.01933200    0.03111300
 H                  1.76160300   -2.89079100    1.55646300
 H                  1.65801400   -1.05073000    1.41758300
 H                  3.32423100   -2.99657400   -0.27690100
 C                  3.54255300   -0.86898400   -0.64073800
 H                  2.95968600    0.04653200   -0.50907400
 H                  3.70126900   -1.06430100   -1.70658900
 C                  5.94951600    0.94978400   -1.05168500
 H                  6.00601200    0.65248800   -2.10281300
 H                  6.95222600    1.25286000   -0.73399000
 H                  5.29648200    1.82438000   -0.97873400
 C                  6.41064300   -1.98090300   -0.15860700
 H                  6.44014900   -2.32778400   -1.19581800
 H                  6.05797000   -2.80618700    0.46681500
 H                  7.43675400   -1.75002000    0.14446400
 C                  5.19449000    0.07221400    1.81816900
 H                  4.54216400    0.94377500    1.92668500
 H                  6.18210100    0.34505000    2.20343000
 H                  4.80037200   -0.72937100    2.44905800
 Si                 5.33076400   -0.45761900    0.02416100
 C                  0.22461600   -2.30288900   -0.40984000
 O                  0.17080600   -1.32679000   -1.26639000
 C                 -0.91308100   -2.27806900    0.56772300
 C                 -0.88121900   -0.34458200   -0.90836800
 C                 -1.78659600   -1.08584700    0.09072200
 H                 -1.46542000   -3.21809700    0.48784100
 H                 -0.59085700   -2.17708100    1.60227000
 H                  0.69164000   -3.20714100   -0.77100000
 C                 -0.22005000    0.93672700   -0.40565300
 H                  0.28738400    0.75988300    0.55121400
 H                  0.53269500    1.25048100   -1.13759100
 O                 -2.94569400   -1.54472400   -0.56694100
 H                 -2.03246200   -0.42173800    0.92222800
 O                 -1.24519700    1.89449100   -0.26317100
 H                 -1.41209500   -0.14925400   -1.83820600
 C                 -0.19086600    3.68189200    1.77099700
 H                  0.80303400    3.22378100    1.78777500
 H                 -0.79621600    3.21113700    2.55156500
 H                 -0.06875400    4.73747000    2.03463200
 C                  0.07166200    4.29736700   -1.23548900
 H                  0.18969300    5.36932000   -1.04619000
 H                 -0.37488100    4.18056300   -2.22754400
 H                  1.07365800    3.85812300   -1.25930700
 C                 -2.72767500    4.24972600    0.08667600
 H                 -3.20214400    4.13168100   -0.89176600
 H                 -2.69381500    5.31915000    0.31732800
 H                 -3.36250300    3.76438000    0.83350600
 C                 -5.03780500    0.23146600    0.40293000
 H                 -4.41725000    0.69737500    1.17415700
 H                 -6.07349000    0.25279100    0.75765100
 H                 -4.97723800    0.84878100   -0.49792900
 C                 -5.53657600   -2.29323300   -1.31964800
 H                 -5.46458600   -1.70352700   -2.23803800
 H                 -6.59138500   -2.33954000   -1.03129900
 H                 -5.20338900   -3.31135100   -1.54072700
 C                 -4.58513900   -2.56171300    1.61514000
 H                 -4.27460700   -3.59388100    1.42693200
 H                 -5.60680900   -2.58659400    2.00800700
 H                 -3.94323900   -2.15053100    2.40062000
 Si                -4.51813800   -1.53314600    0.04777600
 Si                -1.00716400    3.52488800    0.08956000
62
8-TS-T3-cis (Figure 5 - PCM(DCM)-B3LYP/6-311+g(d,p)&6-311+g(2df,p)), im. frequency -169.00, el. energy  = -1765.783234 a.u.
 C                  1.19011600   -2.67738500   -0.35984500
 C                  2.32863100   -2.15365900   -0.89856800
 H                  0.87409200   -3.67705700   -0.63213500
 H                  0.75614400   -2.25085400    0.53881900
 H                  2.77633300   -2.69019500   -1.73352600
 C                  3.00372300   -0.93314300   -0.47798400
 H                  2.37686800   -0.30085400    0.15664100
 H                  3.36596600   -0.35858900   -1.33723800
 C                  5.38111300    0.37999700    0.90648200
 H                  5.64153900    0.90237200   -0.01853000
 H                  6.29780900    0.25843500    1.49241600
 H                  4.70075200    1.01781100    1.47839200
 C                  5.76655600   -2.36744900   -0.47082600
 H                  5.99097100   -1.90168700   -1.43507700
 H                  5.33896300   -3.35606700   -0.66130700
 H                  6.71411300   -2.51263100    0.05754700
 C                  4.12382200   -2.15964600    2.14713900
 H                  3.44132200   -1.54277200    2.73940600
 H                  5.01096400   -2.35479500    2.75799800
 H                  3.63502500   -3.11859600    1.95306200
 Si                 4.61594500   -1.29731100    0.55562500
 C                 -0.18992500   -1.68159000   -1.89909300
 O                 -0.07159900   -0.39205700   -1.81670400
 C                 -1.50318800   -2.16297000   -1.38015400
 C                 -1.20593400    0.20519700   -1.05702000
 C                 -1.96519500   -1.00356800   -0.47233000
 H                 -2.17164700   -2.22275500   -2.25138900
 H                 -1.47964900   -3.14372300   -0.91265000
 H                  0.36593900   -2.15725800   -2.69390900
 C                 -0.68980300    1.21606700   -0.05809100
 H                 -1.55449700    1.51829500    0.54834300
 H                  0.03639700    0.74101600    0.61297500
 O                 -3.34693200   -0.77064800   -0.52856400
 H                 -1.63200800   -1.18378100    0.55667700
 O                 -0.11437000    2.31296600   -0.73230100
 H                 -1.81669500    0.69707000   -1.81546300
 C                 -1.34091600    4.60099100    0.56780900
 H                 -1.83458900    4.00675600    1.34298600
 H                 -2.04723800    4.73840700   -0.25639000
 H                 -1.12988400    5.58611700    0.99642900
 C                  1.41830800    3.53692000    1.41581100
 H                  1.69711400    4.49926000    1.85727100
 H                  2.33795200    3.03745600    1.09617200
 H                  0.96003500    2.93487100    2.20694600
 C                  1.04564200    4.77790200   -1.39974000
 H                  1.95175300    4.28316500   -1.76123600
 H                  1.32477100    5.77612000   -1.04820700
 H                  0.36283200    4.89831000   -2.24582800
 C                 -4.14216200   -0.33423200    2.23854500
 H                 -3.18057400   -0.63045400    2.66931500
 H                 -4.91627400   -0.57445500    2.97469700
 H                 -4.13524800    0.75126100    2.10266700
 C                 -6.11215600   -0.64972800   -0.13050300
 H                 -6.10804400    0.42965800   -0.30726200
 H                 -6.94880000   -0.87824100    0.53704500
 H                 -6.29691200   -1.15086400   -1.08504100
 C                 -4.46059700   -3.07303900    0.86707400
 H                 -4.62877100   -3.60109900   -0.07630400
 H                 -5.24718400   -3.37754100    1.56516800
 H                 -3.50682700   -3.41197600    1.28359800
 Si                -4.50135100   -1.21476900    0.62311500
 Si                 0.24627600    3.79735200   -0.02622200
62
8-TS-T1-trans (Figure 5 - PCM(DCM)-B3LYP/6-311+g(d,p)&6-311+g(2df,p)), im. frequency -166.94, el. energy  = -1765.788517 a.u.
 C                 -2.01478400   -0.17599500    1.66724800
 C                 -2.62118600   -1.33035600    1.27109600
 H                 -1.88891700    0.03073700    2.72383200
 H                 -1.88674000    0.65303100    0.98005800
 H                 -2.81538600   -2.08463900    2.03196000
 C                 -3.03014800   -1.65863600   -0.09152500
 H                 -2.54130300   -1.02510300   -0.83735800
 H                 -2.84893100   -2.71373100   -0.32268900
 C                 -5.26175300   -1.93898000   -2.14936100
 H                 -4.98983700   -2.98511900   -2.31733700
 H                 -6.32415400   -1.82624800   -2.38777200
 H                 -4.69384500   -1.32183500   -2.85171500
 C                 -5.87657800   -2.52054300    0.82831800
 H                 -5.58378800   -3.56939400    0.72153100
 H                 -5.70544600   -2.22343200    1.86707100
 H                 -6.95253800   -2.45450600    0.63792000
 C                 -5.36971500    0.38573600   -0.11346900
 H                 -4.79866700    1.03139900   -0.78729900
 H                 -6.43297400    0.55118700   -0.31473800
 H                 -5.17098400    0.70554100    0.91332300
 Si                -4.94090500   -1.42234700   -0.37342500
 C                  0.12557500   -0.92535200    1.36269900
 O                  0.26329300   -1.30786300    0.13267400
 C                  0.85076500    0.35161300    1.63791300
 C                  0.92791500   -0.25555700   -0.69211100
 C                  1.00580400    0.97297200    0.23539400
 H                  1.83091000    0.05316300    2.03006500
 H                  0.37609800    1.00730400    2.36268300
 H                  0.26669700   -0.07611300   -1.53817600
 H                  1.98120500    1.45243000    0.13204900
 H                 -0.04658800   -1.70985000    2.08526400
 C                  2.25600200   -0.81765100   -1.16259700
 H                  2.07642300   -1.76562300   -1.68226000
 H                  2.66667400   -0.10684500   -1.89116200
 O                  3.12009000   -0.98857700   -0.05718200
 O                 -0.05050400    1.86277300   -0.06063500
 C                  4.61466600   -3.37021800   -0.80412800
 H                  4.25012700   -3.39977100   -1.83564200
 H                  5.61656300   -3.81187000   -0.79937100
 H                  3.96599300   -4.00760200   -0.19565500
 C                  5.74118800   -0.53385000   -1.22628200
 H                  5.76286500    0.49745500   -0.86129700
 H                  6.77149200   -0.90379400   -1.24279300
 H                  5.38187100   -0.52131200   -2.25984300
 C                  5.26244700   -1.58948200    1.64550600
 H                  4.62177200   -2.20528300    2.28359200
 H                  6.28303100   -1.97729200    1.72161300
 H                  5.26121900   -0.56999000    2.04231000
 C                  1.35173300    4.00547100   -1.44296300
 H                  2.35641800    3.67903300   -1.15797700
 H                  1.11562100    3.57068000   -2.41880100
 H                  1.38599600    5.09349600   -1.56143000
 C                 -1.64961400    4.07615300   -0.68636100
 H                 -2.40170100    3.76706100    0.04521700
 H                 -1.69895700    5.16567300   -0.77752100
 H                 -1.91784300    3.64568600   -1.65547300
 C                  0.52217700    4.25436600    1.51061600
 H                  0.56614200    5.34715000    1.45619400
 H                 -0.21589300    3.98841800    2.27338700
 H                  1.50297200    3.90470900    1.84769900
 Si                 4.67935300   -1.62214000   -0.12920800
 Si                 0.06186600    3.54494300   -0.16295800
62
8-TS-T2-trans (Figure 5 - PCM(DCM)-B3LYP/6-311+g(d,p)&6-311+g(2df,p)), im. frequency -129.95, el. energy  = -1765.785959 a.u.
 C                 -2.37897200    0.51480300    1.52027000
 C                 -2.69405100   -0.80821700    1.47492300
 H                 -2.64293300    1.10548600    2.38986400
 H                 -2.07860000    1.05393100    0.62821800
 H                 -3.07406900   -1.26716300    2.38648800
 C                 -2.55375100   -1.68617400    0.31391200
 H                 -1.93381300   -1.24136200   -0.46953500
 H                 -2.13885000   -2.65855000    0.60258800
 C                 -3.83902600   -3.28619300   -1.93853100
 H                 -3.34368000   -4.19338300   -1.58016500
 H                 -4.75376800   -3.58634200   -2.45950600
 H                 -3.18119700   -2.80448900   -2.66793200
 C                 -5.34608500   -2.97868000    0.74641800
 H                 -4.85730800   -3.86560600    1.16105300
 H                 -5.60254800   -2.31265800    1.57551200
 H                 -6.28165500   -3.30190100    0.27907800
 C                 -5.04788900   -0.54957600   -1.15352600
 H                 -4.40044700   -0.03976500   -1.87332900
 H                 -5.99122500   -0.78053600   -1.65849600
 H                 -5.26625600    0.14822000   -0.34021100
 Si                -4.25120700   -2.12684900   -0.52003300
 C                 -0.17128000    0.11635800    2.17996500
 O                  0.40088100   -0.56580200    1.24469700
 C                  0.29874000    1.53086800    2.21659700
 C                  1.14474300    0.32191300    0.30018500
 C                  0.86194000    1.75567700    0.79582900
 H                  1.09986800    1.55801800    2.96850200
 H                 -0.44991800    2.26182000    2.50967300
 H                  0.69619100    0.14314900   -0.67512400
 H                  1.79343000    2.32628900    0.84276400
 H                 -0.52274100   -0.44608000    3.03301500
 C                  2.60414900   -0.09581100    0.30343000
 H                  3.13337000    0.60876100   -0.35158900
 H                  3.02141300    0.00991300    1.31365300
 O                  2.71538600   -1.41924100   -0.16621800
 O                 -0.08414400    2.37486500   -0.04535900
 C                  5.27297600   -1.37142700   -1.55022400
 H                  5.56810900   -0.38508100   -1.17889400
 H                  6.19041300   -1.94573000   -1.71572100
 H                  4.78340200   -1.23756000   -2.51962800
 C                  4.99485100   -2.43256600    1.32594400
 H                  4.33944300   -2.91756600    2.05567600
 H                  5.90243600   -3.03844900    1.23670900
 H                  5.29066500   -1.45835000    1.72715000
 C                  3.61941500   -3.93305000   -1.01021300
 H                  3.10324900   -3.82380600   -1.96848700
 H                  4.48624900   -4.58252000   -1.16737600
 H                  2.94290000   -4.43762300   -0.31427200
 C                  1.57007000    4.12286200   -1.67645500
 H                  2.47582400    3.98770300   -1.07737300
 H                  1.58987900    3.39472800   -2.49265600
 H                  1.61944600    5.12320800   -2.11873100
 C                 -1.52750300    4.11207400   -1.70232900
 H                 -2.43214300    3.97816600   -1.10228400
 H                 -1.57382800    5.10413900   -2.16209300
 H                 -1.53653500    3.36911600   -2.50500100
 C                  0.01604500    5.17121900    0.76830400
 H                  0.06604900    6.19586200    0.38581500
 H                 -0.89178600    5.08465400    1.37280800
 H                  0.87871000    5.02571400    1.42596600
 Si                 4.15499300   -2.27291900   -0.34347200
 Si                 0.00828800    3.94995300   -0.65421400
62
8-TS-T3-trans (Figure 5 - PCM(DCM)-B3LYP/6-311+g(d,p)&6-311+g(2df,p)), im. frequency -93.21, el. energy  = -1765.785168 a.u.
 C                 -2.61113600    0.57753800    1.70924400
 C                 -3.21693700   -0.61313700    1.46695900
 H                 -2.76193700    1.08498100    2.65547900
 H                 -2.12929600    1.13580600    0.91416200
 H                 -3.74575100   -1.08953900    2.29115400
 C                 -3.22025300   -1.32991800    0.18780800
 H                 -2.45704600   -0.94942800   -0.49784300
 H                 -3.07190400   -2.40529300    0.33801500
 C                 -4.70460800   -2.20972900   -2.32657600
 H                 -4.49264500   -3.25827500   -2.09720600
 H                 -5.62289400   -2.17527900   -2.92129500
 H                 -3.88954900   -1.82593100   -2.94717900
 C                 -6.27581100   -1.89896700    0.31895400
 H                 -6.06457200   -2.93349700    0.60626600
 H                 -6.41420400   -1.31382800    1.23282700
 H                 -7.22528700   -1.89205100   -0.22574900
 C                 -5.23220500    0.60874800   -1.16326800
 H                 -4.42562000    1.03305500   -1.76863000
 H                 -6.16314500    0.70777700   -1.73044800
 H                 -5.32750000    1.21247900   -0.25627900
 Si                -4.90722600   -1.19558900   -0.75848500
 C                 -0.54592800   -0.45627900    2.37544100
 O                 -0.16066800   -1.24525200    1.43191700
 C                  0.28091800    0.77893500    2.45598300
 C                  0.87820200   -0.59717800    0.57641700
 C                  0.91398700    0.86656000    1.04868600
 H                  1.04141500    0.57902900    3.22404100
 H                 -0.25554500    1.67527000    2.75527700
 H                  0.52286600   -0.68191200   -0.44810300
 H                  1.94970300    1.20861100    1.10342400
 H                 -1.09809700   -0.90950600    3.18550500
 C                  2.16294900   -1.39847500    0.77830900
 H                  2.50164200   -1.31178400    1.81902000
 H                  1.94628900   -2.45454000    0.58169400
 O                  3.12095500   -0.87662500   -0.11456000
 O                  0.13371500    1.67377800    0.19665100
 C                  5.60005600   -1.86218700    1.03271200
 H                  5.10163900   -2.51463000    1.75633100
 H                  6.56398700   -2.31985100    0.78771600
 H                  5.79970300   -0.90336000    1.52084500
 C                  4.20615200   -3.28656200   -1.31947600
 H                  3.58634000   -3.16445700   -2.21289700
 H                  5.13859700   -3.77333200   -1.62329900
 H                  3.68941300   -3.96849300   -0.63721000
 C                  5.38579000   -0.45082500   -1.71582200
 H                  5.57817700    0.51812000   -1.24614800
 H                  6.34397000   -0.85365100   -2.05882600
 H                  4.75703100   -0.28444000   -2.59518800
 C                  2.06615700    2.83122800   -1.65105400
 H                  2.94638800    2.47487500   -1.10818300
 H                  1.82086400    2.09317300   -2.42031500
 H                  2.34568400    3.76226300   -2.15488000
 C                 -0.90425200    3.67712000   -1.46429600
 H                 -1.76281800    3.81290200   -0.80047300
 H                 -0.71424600    4.63069700   -1.96672200
 H                 -1.17578400    2.94381000   -2.22911600
 C                  1.06505500    4.35655100    0.82957000
 H                  1.36059900    5.31266700    0.38559000
 H                  0.22110000    4.54545000    1.49973800
 H                  1.90691200    4.00232800    1.43245500
 Si                 4.57316300   -1.63132400   -0.51903800
 Si                 0.60796900    3.13220100   -0.51484600
